# Supplementary material for: Associations of Body Composition Measurements with Serum Lipid, Glucose and Insulin Profile: A Chinese Twin Study
Source: PLoS One. 2015 Nov 10;10(11):e0140595. doi: 10.1371/journal.pone.0140595 (PMC4640552; doi:10.1371/journal.pone.0140595)
Supplement: S1 Dataset — (XLSX) [file pone.0140595.s001.xlsx]

## Sheet: Sheet1
PID	Family id	sex	age	region	zygosity	TG	LDL-C	Insulin	Glucose	TC	HDL-C	HOMA-IR	SES	Smoking status	Drinking status	Physical activity	BMI	WC	PBF	LBM
320507002271	32050700227	1	55.3949	2	1	1.06	2.19	23.82	5.98	4.64	1.39	0.908949	2	1	1	3	24.0182	79.5	20.7	49.8004
320507002272	32050700227	1	55.3949	2	1	1.37	2.21	15.11	5.11	4.82	1.35	0.492699	1	0	0	3	18.6516	64	13	39.237
320509001971	32050900197	1	24.282	2	1	1.22	1.98	74.11	5.12	4.07	1.2	2.42127	3	0	1	3	23.9995	89	25.8	52.682
320509001972	32050900197	1	24.282	2	1	1.06	1.92	48.06	5	3.96	1.19	1.53338	3	0	1	1	22.3094	80	25.7	49.038
320509010621	32050901062	1	21.128	2	2	1.71	2.67	144.52	5.4	5.28	1.27	4.97987	2	0	0	2	21.8101	98	24.1	45.6159
320509010622	32050901062	2	21.128	2	2	1.24	2.21	126.48	5.49	4.61	1.32	4.43089	2	0	0	3	32.0444	78.5	24.9	54.1471
320581010691	32058101069	2	23.1075	2	1	1.05	1.53	90.61	5.11	4.04	1.64	2.95456	3	0	0	2	21.0772	72	26.9	40.936
320581010692	32058101069	2	23.1075	2	1	1.29	1.74	124.81	5.23	4.25	1.63	4.16531	2	0	0	3	23.9243	81	35.6	40.1856
320583008711	32058300871	2	21.6674	2	2	1.55	1.72	22.08	4.51	4.9	2.04	0.635436	2	0	0	2	18.6701	65.1	19.9	37.8072
320583008712	32058300871	1	21.6674	2	2	2.38	2.73	81.28	5.17	5.34	1.08	2.68146	2	1	0	3	26.3624	94.1	27.6	57.1236
320585018591	32058501859	2	23.5811	2	1	0.66	1.97	46.46	5.09	4.97	1.83	1.50901	3	0	0	2	20.8549	70.5	29.8	32.5026
320585018592	32058501859	2	23.5811	2	1	1.13	2.04	73.83	5.34	4.48	1.43	2.51577	2	0	0	2	22.722	74.5	39.1	29.9019
320585019131	32058501913	1	23.2444	2	2	0.81	2.13	104.13	5.43	4.56	1.53	3.60805	2	1	0	3	31.3223	103	29	70.858
320585019132	32058501913	1	23.2444	2	2	1.08	2.2	46.32	4.8	4.61	1.36	1.41875	3	1	0	3	27.4083	95	25.3	63.4203
320602072201	32060207220	1	24.3395	2	2	0.98	1.92	69.44	4.62	4.22	1.46	2.04714	2	1	0	3	28.3391	94	27.2	59.6232
320602072202	32060207220	1	24.3395	2	2	1.36	2.01	117.71	4.85	4.38	1.46	3.64294	1	0	0	3	34.7842	114	31.7	64.6801
320621065651	32062106565	2	23.5866	2	1	1.8	1.77	120.63	5.14	4.27	1.56	3.95653	2	0	0	3	30.7036	92.2	42.9	42.9392
320621065652	32062106565	2	23.5866	2	1	0.67	1.88	72.85	4.85	4.4	1.81	2.25459	2	0	0	3	23.8741	75	31.6	39.7404
320621065771	32062106577	2	24.9911	2	1	0.49	1.87	28.9	4.31	3.96	1.46	0.794825	2	0	0	3	16.8187	67.6	19.2	37.0872
320621065772	32062106577	2	24.9911	2	1	0.51	2.04	16.44	3.79	4.04	1.37	0.397592	2	0	0	3	15.9367	59.4	15.6	34.5196
320621066072	32062106607	2	22.72	2	2	0.57	1.79	37.68	4.88	4.22	1.71	1.17335	2	0	0	3	19.4734	66	24.6	36.192
320682062881	32068206288	1	21.5496	2	2	0.71	1.79	81.91	5.46	3.89	1.29	2.85382	3	0	0	3	22.903	80	19.5	49.588
320682062882	32068206288	1	21.5496	2	2	1.03	2.35	87.9	5.63	4.71	1.23	3.15787	3	1	0	3	30.6831	95	27.8	62.5252
320683081682	32068308168	2	43.6934	2	1	1.42	2.24	66.86	5.22	5.01	1.64	2.22707	2	0	0	3	25.7169	98	39	40.26
321112046751	32111204675	1	20.3285	2	1	5.12	1.81	315.1	3.98	4.3	0.8	8.00254	2	1	0	1	25.0122	86.5	26.1	56.6074
321112046752	32111204675	1	20.3285	2	1	0.58	1.24	179.7	5.25	3.37	1.58	6.0201	2	1	1	3	21.5995	75.5	21.3	50.2893
321181040721	32118104072	1	22.9049	2	2	1.97	3.42	156.92	5.48	6.53	1.29	5.48726	2	1	1	3	32.4815	97.3	35.6	54.2892
321181040722	32118104072	2	22.9049	2	2	0.61	1.83	58.99	5.76	4.25	1.49	2.16819	2	0	0	3	22.2444	74.6	27.6	39.7476
321181042801	32118104280	1	23.8303	2	1	1.24	2.03	44.85	3.95	4.17	1.05	1.13046	2	2	0	3	21.5688	73.8	19.6	55.3152
321181042802	32118104280	1	23.8303	2	1	1.21	1.94	81.28	4.05	3.86	0.94	2.10056	2	1	1	3	22.6106	81.4	22.3	54.2346
321182044631	32118204463	2	25.9055	2	1	1.22	2.32	161.17	5.48	4.77	1.32	5.63587	2	0	1	3	32.8601	100	47.6	42.4964
321182044632	32118204463	2	25.9055	2	1	1.24	2.14	144.25	5.22	4.61	1.35	4.80488	2	0	0	3	29.5108	95	44.1	41.7573
321182044691	32118204469	1	19.8905	2	1	0.8	1.69	65.47	5.08	3.96	1.42	2.12228	2	1	0	1	26.2543	90	23.7	56.5383
321182044692	32118204469	1	19.8905	2	1	1.02	1.79	89.78	5.04	3.99	1.35	2.8874	2	1	0	1	28.3983	93	27.4	57.4992
321182044741	32118204474	1	22.2669	2	2	1.72	2.45	159.92	5.54	4.84	1.17	5.65339	3	0	0	1	34.6868	99.5	39.2	59.5232
321182044742	32118204474	2	22.2669	2	2	0.96	2.1	107.75	5.47	4.12	1.12	3.76098	3	0	0	2	23.9426	76	38.8	37.6992
321182044751	32118204475	1	24.1834	2	2	4.69	1.3	202.89	6.04	3.76	0.91	7.81977	2	1	0	3	29.9614	98	37.6	49.7952
321182044752	32118204475	1	24.1834	2	2	2.6	2.71	105.66	5.29	5.83	1.53	3.56667	3	1	1	3	26.4409	92	32.1	49.7707
321183050701	32118305070	2	22.7214	2	1	0.7	1.56	100.85	5.06	3.89	1.51	3.25629	2	0	0	3	29.9865	91.2	44	37.632
321183050702	32118305070	2	22.7214	2	1	1.44	1.58	94.79	4.62	3.73	1.21	2.79448	3	0	0	3	27.7477	84.8	40.9	37.2921
330122001141	33012200114	2	24.0219	4	2	1.85	3.08	#NULL!	5.21	5.02	1.27	#NULL!	2	0	0	3	24.2277	87	36.1	42.0462
330122001142	33012200114	2	24.0219	4	2	1.89	3.68	#NULL!	4.83	5.44	1.35	#NULL!	2	0	0	2	24.3159	83	37.1	41.6398
331127000251	33112700025	2	25.6591	4	1	2.45	1.89	64.7	4.91	4.84	1.46	2.02713	2	0	0	3	20.4009	72.7	27	37.084
331127000252	33112700025	2	25.6591	4	1	2.24	1.51	80.31	5.19	4.07	1.38	2.6597	2	0	0	3	19.919	71.7	26.4	36.5056
510107500221	51010750022	2	42.8227	3	2	0.77	3.82	70.69	5.71	7.49	1.85	2.57567	2	0	0	2	27.9242	82.2	33.5	40.565
510107500222	51010750022	1	42.8227	3	2	0.82	2.29	32.04	5.89	4.45	1.31	1.20422	3	0	0	3	25.0089	85.1	24.4	51.786
510113002651	51011300265	1	22.768	3	1	0.97	2.81	139.3	5.07	5.44	1.35	4.50667	2	1	0	2	25.5254	89	29.6	46.464
510113002652	51011300265	1	22.768	3	1	1.13	2.82	156.99	4.91	5.26	1.14	4.91869	2	1	0	2	26.8612	92.5	29.3	49.3486
510113002701	51011300270	1	24.7365	3	2	1.71	2.83	86.51	5.15	5.31	1.16	2.84295	2	1	0	3	27.7165	92	29.9	55.0986
510113002702	51011300270	2	24.7365	3	2	0.78	1.83	20.76	4.9	4.22	1.53	0.649112	2	0	0	2	18.493	68.5	21.4	36.4704
510113003031	51011300303	1	17.9576	3	2	2.9	2.15	305.9	5.51	4.97	1.6	10.7554	1	1	0	3	32.2735	105.5	34	61.776
510113003051	51011300305	1	19.039	3	1	1.2	1.67	297.27	4.99	3.73	1.25	9.4656	2	1	0	2	34.6547	106	36.6	65.302
510113004731	51011300473	2	24.9528	3	1	0.68	1.63	65.05	4.92	3.99	1.54	2.04225	2	0	0	2	18.9039	70	23.8	35.2806
510113004732	51011300473	2	24.9528	3	1	0.6	1.79	32.25	4.98	4.17	1.59	1.02484	2	0	0	3	17.1889	65	19.1	36.0005
510623005171	51062300517	1	38.0534	3	2	2.59	3.02	21.94	10.16	6.48	1.74	1.42242	2	0	1	2	23.3109	85	24.8	45.7216
510623005172	51062300517	1	38.0534	3	2	4.28	2.29	41.16	5.67	5.7	1.82	1.48921	1	0	1	3	29.6036	95.5	29.7	54.4825
510623006121	51062300612	1	48.1205	3	1	0.9	2.96	32.11	8.72	5.88	1.78	1.78671	2	0	0	3	22.4743	87.5	27.3	38.7491
510623007811	51062300781	1	41.7413	3	1	1.24	2.04	37.26	4.78	4.51	1.39	1.13649	1	0	0	3	30.3997	98	32.7	57.7434
510623007841	51062300784	2	45.3279	3	1	1.59	3.47	45.41	5.39	7.07	2.01	1.56184	2	0	1	3	28.2179	96.5	43	31.977
2320502013291	232050201329	2	49.1198	2	1	2.32	2	69.23	5.15	4.25	1.07	2.27509	2	0	0	3	22.0777	73	28.7	37.5751
2320502013292	232050201329	2	49.1198	2	1	3.82	2.15	92.91	5.6	4.87	1.12	3.32007	2	1	1	3	24.5525	82	32.5	38.5425
2320504009661	232050400966	1	49.1307	2	1	0.61	1.76	37.82	5.26	3.83	1.29	1.26941	2	1	0	3	23.9953	85.5	24.3	43.5275
2320504009662	232050400966	1	49.1307	2	1	1.41	2.24	78.7	5.05	4.51	1.04	2.53608	2	1	0	2	26.398	94	29.1	46.7231
2320504020261	232050402026	2	48.9281	2	1	1.41	2.29	40.61	4.64	4.66	1.34	1.2024	2	0	0	3	22.9826	77	28	38.736
2320504020262	232050402026	2	48.9281	2	1	2.46	1.95	53.98	4.57	4.38	1.11	1.57415	2	0	0	3	24.5655	81.5	35.2	38.4912
2320505001151	232050500115	2	43.7098	2	1	2.19	2.19	41.37	4.74	4.82	1.46	1.2513	1	0	0	3	27.8664	92.5	34.4	38.9664
2320505001152	232050500115	2	43.7098	2	1	1.9	2.84	57.53	5.22	5.75	1.43	1.91629	2	0	0	3	24.4151	82.5	34.1	32.4887
2320505001201	232050500120	2	54.8939	2	1	1.37	2.73	46.6	5.09	5.36	1.44	1.51356	1	0	0	3	24.5795	90.2	39.5	35.6345
2320505001202	232050500120	2	54.8939	2	1	1.85	2.37	49.31	5.17	4.95	1.33	1.62675	1	0	0	3	25.241	93	40.2	37.0162
2320505001302	232050500130	1	64.4956	2	1	1.2	2.45	54.61	5.62	4.95	1.18	1.95842	1	0	0	2	25.24	94.5	29.3	48.2881
2320505001861	232050500186	2	26.475	2	1	3.47	2.51	172.94	4.34	5.8	1.6	4.78941	2	0	0	3	25.0622	86.2	41.2	37.8672
2320505001862	232050500186	2	26.475	2	1	2.76	2.3	126.28	5.35	4.82	1.11	4.31107	2	0	0	1	24.9728	81	37.5	39.0625
2320505001881	232050500188	1	44.1123	2	1	1.19	1.43	40.33	5.04	3.55	1.35	1.29705	1	1	0	3	26.8589	96	27.5	52.055
2320505001931	232050500193	1	55.1869	2	1	1.14	2.42	27.86	5	4.61	1.07	0.888889	1	1	0	2	24.257	90	21.2	52.1656
2320505001932	232050500193	1	55.1869	2	1	1.01	2.24	26.19	4.67	4.71	1.4	0.780457	1	1	1	3	22.0107	81.5	18.2	48.4256
2320505014501	232050501450	2	57.5387	2	2	1.99	3.48	74.11	6.15	6.71	1.51	2.90836	1	0	0	3	22.7907	88.1	31.7	36.6771
2320505014502	232050501450	1	57.5387	2	2	6.35	2.4	158.31	5.87	6.09	1.09	5.92984	2	2	0	3	33.393	107.6	27.9	61.7897
2320505014631	232050501463	1	37.8809	2	2	1.14	1.93	85.53	5.05	4.28	1.54	2.75617	2	1	0	2	31.6622	105	36.7	58.7424
2320505014632	232050501463	1	37.8809	2	2	2.4	2.06	145.01	4.45	4.33	0.97	4.1177	2	1	0	2	29.4949	100.1	34.9	52.2753
2320506001181	232050600118	1	25.3771	2	2	0.81	2.3	53.21	5.41	4.51	1.26	1.83691	2	0	0	3	29.3722	80	34.2	54.5482
2320506002421	232050600242	2	60.7556	2	2	1.91	2.06	106.43	5.46	4.51	1.29	3.70811	1	0	0	3	31.9009	89	41.9	39.508
2320506002422	232050600242	1	60.7556	2	2	1.25	1.91	56.56	5.37	4.01	1.2	1.93812	2	1	0	2	25.3946	84	29.4	45.3252
2320506002622	232050600262	1	60.2957	2	2	1.38	2.1	27.44	4.64	4.3	1.18	0.812453	1	1	0	3	20.8028	81	6	46.436
2320506002641	232050600264	1	61.1882	2	2	1.23	2.33	28.63	6.29	5.23	1.7	1.14913	2	0	0	2	24.8447	93	22.7	49.7812
2320506002642	232050600264	1	61.1882	2	2	1.04	1.49	14.63	5.36	4.09	1.66	0.500386	1	1	0	1	22.1892	89	10.8	56.196
2320506003341	232050600334	1	47.5674	2	1	0.55	1.54	46.74	6.13	3.42	1.16	1.82829	2	1	1	3	20.0046	75	17.3	43.4175
2320506003342	232050600334	1	47.5674	2	1	1.49	1.65	52.17	7.42	3.83	1.27	2.47014	2	1	0	3	21.3001	77	30.1	39.0741
2320506003541	232050600354	1	72.0246	2	2	0.99	2.03	44.16	5.74	4.61	1.55	1.61747	2	1	1	1	23.9162	92	17.6	54.9608
2320506003542	232050600354	1	72.0246	2	2	0.61	2.36	75.64	5.45	4.77	1.36	2.63054	1	1	0	3	25.6015	94	23.5	53.3205
2320506003561	232050600356	1	48.8022	2	1	0.68	1.67	30.58	5.16	3.94	1.53	1.00689	2	1	0	3	19.6422	76	17.2	46.4508
2320506003562	232050600356	1	48.8022	2	1	0.77	1.98	84	6.38	3.63	1.25	3.41976	2	2	1	3	22.1676	85.5	21.7	51.0516
2320506005632	232050600563	1	40.6845	2	1	2.36	2.13	56.14	9.18	4.53	1.1	3.2886	2	1	2	3	26.497	85	27.4	51.1104
2320507000871	232050700087	2	46.308	2	1	0.64	1.56	41.16	4.8	3.65	1.4	1.2607	2	0	0	3	23.1962	74	30.6	37.6842
2320507000872	232050700087	2	46.308	2	1	0.7	1.73	22.57	4.42	4.17	1.51	0.636576	3	0	0	3	22.6836	77	27.3	38.6037
2320507002281	232050700228	1	54.5133	2	1	4.21	2.47	126.76	5.99	5.88	1	4.84513	1	0	0	1	26.1217	91.5	26.8	51.24
2320507002282	232050700228	1	54.5133	2	1	4.19	2.48	136.72	7.98	5.88	1.11	6.96196	1	1	0	3	24.6144	93.4	33.7	42.5646
2320507002311	232050700231	2	26.7652	2	2	0.94	1.79	69.23	5.12	4.12	1.38	2.26183	2	0	0	1	17.6852	62.5	19.8	37.4534
2320507002312	232050700231	2	26.7652	2	2	1.46	2.2	53.35	5.11	4.74	1.36	1.73961	2	0	0	1	18.1844	66	21	37.841
2320507002331	232050700233	1	32.846	2	1	1.02	1.68	48.13	4.72	3.78	1.22	1.44962	2	0	0	2	21.1373	72	8.1	54.9562
2320507002332	232050700233	1	32.846	2	1	0.78	2.15	43.46	4.84	4.14	1.17	1.34224	3	0	0	3	22.8844	78.2	21.4	48.4962
2320507017691	232050701769	2	47.1047	2	1	0.67	1.92	47.99	5.02	4.53	1.57	1.53727	2	0	0	2	21.2906	74	25.5	37.3245
2320507017692	232050701769	2	47.1047	2	1	0.66	1.85	39.7	5.94	4.09	1.29	1.50478	2	0	0	2	23.8123	79	30.2	42.0196
2320509000221	232050900022	2	44.0794	2	1	2.11	2.18	82.74	5.36	4.79	1.24	2.82994	1	0	0	2	31.036	90.1	43.2	40.7824
2320509000222	232050900022	2	44.0794	2	1	1.9	2.93	70.97	5.08	5.96	1.65	2.30057	1	0	0	3	27.3923	83	44.2	33.48
2320509013562	232050901356	2	53.232	2	1	0.71	1.97	24.45	4.88	4.53	1.59	0.761369	2	0	0	3	19.8543	85.8	23.7	36.3951
2320509013581	232050901358	1	30.3929	2	1	1.62	2.34	106.98	4.74	5.15	1.51	3.23577	2	1	0	3	24.9042	125	23.6	57.6056
2320509013582	232050901358	1	30.3929	2	1	1.22	2.17	212.71	4.6	4.61	1.45	6.2437	2	1	0	1	27.8531	99	29.6	60.0512
2320509013601	232050901360	2	50.037	2	1	1.93	2.35	126.62	6.33	4.77	1.03	5.11449	2	0	0	3	25.0401	85.1	33	41.406
2320509013602	232050901360	2	50.037	2	1	2.07	3.15	156.02	7.25	5.96	1.15	7.21796	2	0	0	3	26.3469	86.1	36.9	40.5102
2320509020002	232050902000	1	48.4025	2	2	1.24	1.73	53	5.96	3.65	1.01	2.01567	1	2	0	3	25.917	91	26.6	54.9766
2320581011851	232058101185	2	38.5626	2	1	0.95	1.95	40.33	4.93	4.61	1.64	1.26874	3	0	0	3	17.7132	69	22.6	35.7588
2320581011852	232058101185	2	38.5626	2	1	0.55	1.48	29.11	4.8	3.99	1.74	0.89162	2	0	0	2	17.223	66	19.7	36.2956
2320581012091	232058101209	2	37.9055	2	1	2.89	1.84	157.13	5.07	4.3	1.09	5.08351	2	0	0	2	22.9445	81	32.4	38.3292
2320581012191	232058101219	1	42.6064	2	1	2.85	2.19	66.45	5.57	4.51	1.04	2.36182	2	1	0	2	23.4072	82	26.2	44.9442
2320581012192	232058101219	1	42.6064	2	1	2.27	2.38	59.2	4.89	4.66	1.07	1.84726	2	1	0	3	24.7669	85	25.9	48.4614
2320582005001	232058200500	1	34.9021	2	2	2.87	1.98	88.18	4.59	4.79	1.45	2.58273	3	0	1	3	23.0034	86	25.1	49.2093
2320582005002	232058200500	1	34.9021	2	2	2.29	2.06	126.62	6.03	4.35	1.22	4.8721	2	1	1	3	32.6562	102	29.7	58.7708
2320582005011	232058200501	1	34.7543	2	1	1.45	2.56	42.14	5.02	5.31	1.48	1.34988	2	0	0	3	22.1594	85	26.2	43.9848
2320582005012	232058200501	1	34.7543	2	1	0.68	1.7	25.42	4.47	3.73	1.31	0.725069	1	0	0	3	21.9651	85	28.2	42.9364
2320582005021	232058200502	1	40.9528	2	2	1.07	1.59	34.48	4.91	3.68	1.24	1.0803	2	1	1	3	25.3388	92	21.8	60.6832
2320582005022	232058200502	2	40.9528	2	2	1.58	2.86	75.57	5.64	5.62	1.5	2.71972	2	0	0	3	32.809	96	47.2	48.8928
2320582005511	232058200551	1	25.8015	2	2	0.87	2.24	70.07	5.16	4.45	1.3	2.30716	3	1	0	3	27.6126	90	23.8	63.7032
2320582005512	232058200551	2	25.8015	2	2	0.63	1.91	70.76	5.21	4.3	1.61	2.35246	2	0	0	3	22.3522	70	30.9	38.5578
2320583008891	232058300889	2	39.3812	2	2	1.19	2.43	60.8	5.44	4.97	1.24	2.11057	1	0	0	3	24.1948	82	31.2	41.5552
2320583008892	232058300889	1	39.3812	2	2	5.27	2.01	62.41	5.67	5.08	1.1	2.25805	1	0	0	2	24.7133	95	21.3	53.5947
2320583008922	232058300892	1	31.0363	2	2	1.42	1.89	38.1	4.8	3.99	1.07	1.16698	2	1	1	3	23.4944	92	25.6	51.1128
2320584005661	232058400566	2	69.0459	2	1	1.7	2.32	61.99	4.57	5.65	1.85	1.80773	1	0	1	2	24.974	84.1	34.7	37.6781
2320584005662	232058400566	2	69.0459	2	1	1.42	2.7	38.38	5.34	6.94	2.41	1.3078	1	0	0	2	24.0344	83.8	34	37.62
2320584005761	232058400576	2	39.7919	2	2	1.76	2.08	56.7	4.43	4.82	1.85	1.60281	2	0	0	3	23.0692	72	32.8	35.3472
2320584005811	232058400581	2	59.7892	2	1	1.71	2.25	45.06	7.07	4.95	1.63	2.03286	2	0	0	2	25.9266	81	29.3	44.8945
2320584005881	232058400588	1	55.0116	2	1	2.34	3.02	84.42	6.14	6.22	1.31	3.30758	1	2	1	3	24.3599	86	25.9	52.1664
2320584005882	232058400588	1	55.0116	2	1	1.67	2.93	49.1	5.53	5.98	1.64	1.73262	2	1	1	3	24.3776	88	24.2	54.3486
2320584005901	232058400590	2	40.6379	2	1	1.14	2.35	43.46	5.23	4.84	1.41	1.4504	2	0	0	2	22.3488	83	27.1	41.1885
2320584005902	232058400590	2	40.6379	2	1	1.79	3.82	57.39	5.54	7.15	1.51	2.02881	2	0	0	2	22.9701	82	20.8	44.2728
2320584005921	232058400592	1	28.8788	2	1	1.37	1.85	74.94	5.02	3.81	1.12	2.40057	2	1	1	1	28.5237	89	29.3	55.5702
2320584005922	232058400592	1	28.8788	2	1	2.8	1.83	137.42	5.48	3.91	0.74	4.80537	1	1	0	3	30.8007	94	30.4	59.7864
2320584006311	232058400631	1	66.4148	2	1	1.07	2.46	61.71	5.18	4.74	1.24	2.03977	1	2	0	2	26.148	96	35.8	47.3796
2320584006312	232058400631	1	66.4148	2	1	1.33	2.42	70.56	6.35	4.92	1.48	2.85909	1	1	0	3	28.1826	99	30.3	52.8326
2320584006351	232058400635	2	53.577	2	2	0.61	1.71	49.94	4.58	4.66	2.01	1.45952	1	0	0	3	22.435	82	31.6	36.8676
2320584006352	232058400635	2	53.577	2	2	1.67	3.61	60.87	5.96	6.89	1.62	2.31497	2	0	0	3	27.3465	86	41.9	38.1717
2320584006381	232058400638	1	55.9973	2	2	1.51	2.24	266.97	6.28	4.64	1.21	10.6984	1	0	0	2	29.4693	101	24.5	53.454
2320584006382	232058400638	2	55.9973	2	2	1.65	2.07	153.09	5.45	4.58	1.27	5.32402	1	0	0	2	25.1254	89	33.1	34.8549
2320584009251	232058400925	2	56.7255	2	1	1.98	1.58	38.66	4.75	4.12	1.46	1.17179	2	0	0	3	23.6496	82	31.4	37.73
2320584009252	232058400925	2	56.7255	2	1	0.79	1.48	43.11	4.91	3.6	1.35	1.35069	2	0	1	3	26.4015	86	36.4	39.0504
2320585018301	232058501830	1	37.4483	2	2	2.05	1.96	45.76	5.34	4.51	1.24	1.55928	3	1	0	3	22.987	83	20.7	48.1351
2320585018302	232058501830	1	37.4483	2	2	3.15	2.3	119.03	6.85	4.77	0.93	5.20287	2	1	0	3	36.9066	111.5	35.2	65.1888
2320585018522	232058501852	1	58.6557	2	2	0.78	1.9	27.51	5.12	4.38	1.57	0.898787	1	1	0	3	18.093	70.5	15	47.26
2320585018921	232058501892	2	37.755	2	2	0.92	1.71	55.58	5.13	4.2	1.61	1.81942	2	0	0	2	20.0868	72	25.2	34.2584
2320585018922	232058501892	1	37.755	2	2	1.08	1.9	32.94	5.87	4.64	1.78	1.23384	2	0	1	3	18.0361	69	12.4	43.8
2320585019091	232058501909	1	38.4531	2	1	8.94	1.69	130.45	5.75	5.13	0.82	4.78639	2	1	0	3	25.3425	91.5	27.5	58.87
2320585019092	232058501909	1	38.4531	2	1	1.49	2.72	15.11	5.29	5.39	1.28	0.510054	2	1	0	3	21.4198	78	17.2	57.4632
2320585019331	232058501933	1	26.527	2	1	2.43	2.71	172.17	5.37	5.26	1.22	5.89968	3	1	0	3	35.8196	107	38.9	60.6723
2320585019332	232058501933	1	26.527	2	1	2.27	2.63	185.41	5.69	5.1	1.16	6.73196	3	1	0	3	34.0569	102	36	60.352
2320585019441	232058501944	1	35.6304	2	2	2.01	1.99	38.59	5.09	4.25	1.04	1.2534	2	1	0	2	21.6979	75	22	43.056
2320585019442	232058501944	2	35.6304	2	2	1.28	2.41	18.67	5.16	4.61	1.13	0.614738	2	0	0	3	20.799	73	27.7	33.4749
2320585019501	232058501950	1	58.8474	2	1	2.83	2.47	128.57	5.49	5.57	1.52	4.5041	2	0	1	3	29.0418	93	26.3	53.4325
2320585019502	232058501950	1	58.8474	2	1	1.08	2.27	124.67	5.72	4.74	1.43	4.55045	2	2	0	1	30.4297	95.5	23.2	59.8272
2320585019561	232058501956	1	31.3867	2	2	2.34	2.11	94.79	5.64	4.4	1.09	3.41144	1	0	0	3	24.0015	82.5	24.2	51.165
2320585019562	232058501956	1	31.3867	2	2	3.39	2.44	91.24	5.94	4.97	1.06	3.45834	2	0	0	2	25.1114	85.5	25.6	54.7584
2320585019581	232058501958	2	49.2813	2	1	2.18	2.2	52.73	5.51	5.02	1.56	1.85398	2	0	0	1	21.0565	79.2	31.8	36.3506
2320585019582	232058501958	2	49.2813	2	1	2.8	2.25	52.73	6.18	5.21	1.3	2.07942	2	0	0	2	19.8964	82	28.1	36.1657
2320585019591	232058501959	1	25.7084	2	2	4.26	1.8	59.62	5.24	4.69	1.01	1.99352	3	1	1	3	30.654	101.5	31	64.998
2320585019592	232058501959	1	25.7084	2	2	1.18	1.91	76.41	4.93	4.3	1.29	2.40377	3	1	0	3	22.4047	85.2	23.8	55.9308
2320585019681	232058501968	1	52.1342	2	2	2.07	2.78	96.67	7.6	5.52	1.36	4.68815	2	1	1	3	25.0656	88	24.3	45.1172
2320585019682	232058501968	1	52.1342	2	2	4.57	1.96	75.01	5.22	4.51	1.79	2.49854	2	1	1	3	25.2836	94	22.7	56.8155
2320602072442	232060207244	2	60.6762	2	2	0.96	2.3	19.29	4.88	5.23	1.65	0.600687	1	0	0	3	19.2697	73	25.7	33.9551
2320602072561	232060207256	1	45.2485	2	1	1.97	2.85	88.32	4.15	5.78	1.43	2.33886	3	0	0	3	23.3067	90	22.7	50.245
2320602072562	232060207256	1	45.2485	2	1	1.58	3.15	73.69	4.67	6.32	1.64	2.19595	2	0	0	3	23.1405	88	20.6	50.022
2320602072601	232060207260	2	43.373	2	1	1.21	3.42	62.82	5.03	6.94	1.91	2.01633	2	0	0	3	20.8333	74	27.1	42.8652
2320602072602	232060207260	2	43.373	2	1	1.31	3.78	100.09	5.13	7.61	1.97	3.27646	2	0	0	3	23.1405	80	31.9	42.903
2320621064711	232062106471	2	41.4127	2	1	0.92	2.31	45.2	5.23	4.84	1.58	1.50847	3	0	0	3	22.9557	79	32.1	39.6536
2320621064712	232062106471	2	41.4127	2	1	2.63	1.9	53	4.94	4.48	1.3	1.6707	2	0	0	1	22.5997	77	32.5	39.15
2320621064791	232062106479	1	43.948	2	2	1.05	4.06	55.58	5.09	6.61	1.62	1.80523	2	0	0	3	29.9377	96.2	#NULL!	#NULL!
2320621064811	232062106481	1	48.6078	2	2	1.03	2.82	47.99	6.14	5.65	1.82	1.88025	2	2	1	3	22.6032	86.1	21	51.666
2320621064821	232062106482	1	31.5647	2	1	1.65	4.01	158.59	4.44	6.44	1.65	4.49319	3	0	1	3	26.644	92.5	#NULL!	#NULL!
2320621064822	232062106482	1	31.5647	2	1	0.46	3.08	168.27	6.36	5.39	1.79	6.82905	3	0	1	3	26.7401	93	#NULL!	#NULL!
2320621064861	232062106486	2	38.9952	2	1	4.67	1.36	113.32	4.12	3.68	0.87	2.9792	2	0	0	2	20.8012	71.9	29	36.636
2320621064862	232062106486	2	38.9952	2	1	1.55	1.52	83.93	4.62	3.37	1.03	2.47432	2	0	0	3	19.2714	71.8	26.8	34.5504
2320621064881	232062106488	1	28.1862	2	1	1.65	2.55	72.58	4.99	5.15	1.4	2.31107	2	1	0	3	24.4292	89.5	19.4	60.853
2320621064882	232062106488	1	28.1862	2	1	0.81	1.43	26.95	5.26	3.39	1.26	0.904567	2	1	0	3	28.2486	76	24.2	67.083
2320621064901	232062106490	2	49.1526	2	2	0.64	1.88	51.4	5.27	3.63	1.14	1.7285	3	0	0	3	23.2981	83.1	33.1	39.4041
2320621064902	232062106490	2	49.1526	2	2	2.45	3.21	100.78	6.11	6.5	1.59	3.92927	2	0	0	2	26.5731	90	38.9	40.0205
2320621064911	232062106491	1	38.3135	2	2	1.12	2.51	42.56	4.96	5.21	1.58	1.34704	2	1	0	2	26.4037	94.2	23.3	64.8882
2320621064912	232062106491	1	38.3135	2	2	0.86	2.09	108.72	5.37	5.08	1.96	3.72546	3	0	1	2	24.4063	84.9	22.4	62.3904
2320621064921	232062106492	1	32.4435	2	1	1.93	3.11	119.52	6.56	5.8	1.16	5.00312	2	1	2	2	29.7973	102	27.5	66.9175
2320621064922	232062106492	1	32.4435	2	1	1.7	3.16	101.34	6.16	5.91	1.36	3.98344	2	1	1	3	21.0163	103	8.8	59.3712
2320621064931	232062106493	2	49.3552	2	2	1.33	2.71	48.69	5.33	5.72	1.75	1.65601	2	0	0	3	23.0476	80.3	34.7	35.0008
2320621064932	232062106493	2	49.3552	2	2	1.24	2.89	49.24	5.6	6.06	1.8	1.75955	1	0	0	3	25.1916	93	37.6	38.5008
2320621065191	232062106519	1	26.5873	2	2	1.29	3.03	117.15	4.46	5.07	0.94	3.33406	3	0	0	3	31.4765	98	#NULL!	#NULL!
2320621065192	232062106519	2	26.5873	2	2	0.86	2.39	65.26	4.28	4.31	1.59	1.78233	2	0	0	3	26.0162	81	#NULL!	#NULL!
2320621065251	232062106525	2	47.2334	2	2	0.9	1.71	45.55	4.42	3.7	1.2	1.28472	2	0	0	3	27.5482	84.5	38.1	46.425
2320621065252	232062106525	2	47.2334	2	2	0.61	1.81	21.24	3.95	3.91	1.28	0.535363	2	0	0	3	24.5905	81.5	32.7	44.6199
2320621065301	232062106530	1	29.0541	2	1	0.87	3.32	68.95	4.76	6.11	1.42	2.09429	1	0	0	3	24.0003	81.2	38.4	31.1696
2320621065302	232062106530	1	29.0541	2	1	0.53	2.19	53	4.46	4.3	1.25	1.50837	1	0	0	3	20.9616	85.2	32.9	34.7578
2320621065311	232062106531	2	45.5688	2	1	1.06	1.82	50.36	11.46	4.09	1.39	3.6827	2	0	0	3	24.2244	80.4	34.4	37.7856
2320621065331	232062106533	2	34.7844	2	2	2.54	2.85	146.68	5.18	5.8	1.36	4.84838	2	0	0	3	25.3099	89.1	#NULL!	#NULL!
2320621065332	232062106533	1	34.7844	2	2	2.58	3.01	204.91	5.1	6.01	1.17	6.66852	2	2	0	3	29.3221	103.5	#NULL!	#NULL!
2320621065491	232062106549	1	37.2841	2	2	1.07	2.28	181.72	4.87	3.97	1.62	5.64713	2	0	0	3	28.4071	94	#NULL!	#NULL!
2320623069621	232062306962	1	63.8494	2	1	1.32	1.32	58.44	4.7	3.08	1.02	1.75269	2	0	0	2	25.4304	93	24.5	49.83
2320623069622	232062306962	1	63.8494	2	1	1.86	1.78	83.86	8.29	3.88	1.04	4.43614	2	1	1	2	26.3089	97	25.4	52.1454
2320623069711	232062306971	2	25.4319	2	1	0.54	1.68	60.53	4.79	3.98	1.49	1.85013	2	0	0	3	18.3424	71	22.2	32.7538
2320623069712	232062306971	2	25.4319	2	1	1.24	1.92	79.33	4.72	4.51	1.56	2.38933	2	0	0	2	17.8447	69	23.9	31.5815
2320623069981	232062306998	2	34.2669	2	2	0.81	2.61	40.95	4.79	6.01	2.18	1.25166	2	0	1	2	20.9047	72.5	27.6	36.1276
2320623069982	232062306998	1	34.2669	2	2	0.62	2.46	#NULL!	4.27	5.08	1.52	#NULL!	3	0	1	3	19.5218	71	10.4	48.0256
2320623070012	232062307001	1	62.8419	2	1	1.77	1.56	50.22	5.38	3.57	1.23	1.72407	2	1	1	3	25.6985	88	21.9	48.3439
2320623070111	232062307011	1	26.8747	2	2	0.8	2.15	47.92	4.91	4.43	1.3	1.50139	3	2	0	3	22.8364	85	21.2	50.6684
2320623070112	232062307011	2	26.8747	2	2	0.37	1.29	51.61	4.91	3.09	1.19	1.61701	3	0	0	3	20.0962	78	26.8	33.4524
2320623070341	232062307034	2	42.3354	2	2	0.86	1.58	34.34	5.23	3.56	1.15	1.14604	2	0	0	3	21.8541	73.5	28.4	35.442
2320623070342	232062307034	2	42.3354	2	2	1.03	1.74	76.41	6.37	3.81	1.25	3.10589	2	0	0	3	21.5295	69	30.1	34.0413
2320623070531	232062307053	2	52.7365	2	2	1.77	2.28	23.33	4.95	5.58	1.99	0.736913	2	0	1	3	22.5695	80	30.1	39.2838
2320623070532	232062307053	2	52.7365	2	2	0.73	1.99	20.48	4.36	4.69	1.71	0.569787	3	0	1	2	19.3426	69	23.8	37.2618
2320623070871	232062307087	2	26.6913	2	1	2.81	3.43	238.27	6.3	6.6	1.41	9.57869	3	0	0	3	30.2566	99	43.5	41.923
2320623070872	232062307087	2	26.6913	2	1	2.73	2.47	145.92	5.55	5.29	1.26	5.16778	2	0	0	3	23.3491	82	33.9	38.1397
2320623071081	232062307108	1	25.4018	2	1	0.73	2.35	100.92	5.57	4.99	1.54	3.58698	2	0	1	3	23.6036	88	18.8	56.1092
2320623071082	232062307108	1	25.4018	2	1	0.66	2.55	39.91	5.35	5.18	1.55	1.36248	2	0	0	3	19.1425	71	14.5	44.289
2320623071141	232062307114	2	39.3785	2	1	1.11	1.62	138.46	4.88	3.85	1.42	4.31162	1	0	0	2	23.694	82	33.3	39.353
2320623071142	232062307114	2	39.3785	2	1	1.56	1.3	99.11	4.27	3.34	1.21	2.70049	2	0	0	2	25.9565	82	37.8	37.942
2320623071301	232062307130	2	25.8836	2	2	1.4	2.09	84	5.38	4.17	1.02	2.88375	3	0	0	3	28.1461	93	41.3	38.2724
2320623071302	232062307130	1	25.8836	2	2	2.09	2.01	52.73	5.44	4.33	1.15	1.83043	2	0	0	3	25.7131	90	27.4	52.5624
2320681007321	232068100732	1	44.794	2	2	3.89	2.51	118.06	4.69	5.82	1.08	3.53323	3	1	0	2	31.0204	93	#NULL!	#NULL!
2320681007322	232068100732	2	44.794	2	2	2.07	4.04	56.56	4.72	6.92	1.75	1.70352	2	0	0	2	24.6548	74	#NULL!	#NULL!
2320681077411	232068107741	1	73.6126	2	1	0.77	1.56	20.96	5.12	3.76	1.38	0.68479	2	0	0	2	20.6355	75	7.5	48.3775
2320681077412	232068107741	1	73.6126	2	1	0.86	1.62	30.02	5.37	4.04	1.55	1.02868	2	2	1	3	23.575	85	14.4	51.0176
2320681077421	232068107742	2	50.3765	2	2	1.38	2.92	91.24	6.38	6.27	2.28	3.71452	2	0	0	3	23.3212	83	34.6	37.2126
2320681077611	232068107761	1	45.3142	2	1	3.54	2.76	116.8	5.24	5.78	1.1	3.90544	1	0	0	3	26.7737	91	23.6	53.0216
2320681077612	232068107761	1	45.3142	2	1	1.31	2.66	108.24	5.36	4.92	1.06	3.70211	2	1	0	3	27.2748	92	23	55.594
2320681077632	232068107763	1	63.0746	2	1	1.17	3.21	22.15	7.6	5.31	2.01	1.0742	2	1	1	3	21.875	89.5	#NULL!	#NULL!
2320681077701	232068107770	1	47.6988	2	2	0.58	2.38	22.71	5.55	5.67	2.08	0.804279	2	1	1	3	19.4235	68	9.8	48.9786
2320681077741	232068107774	2	48.4545	2	2	1.48	2.69	128.78	5.17	5.67	1.66	4.2485	2	0	0	2	24.5	88	#NULL!	#NULL!
2320681077742	232068107774	2	48.4545	2	2	0.92	2.05	113.11	5.14	4.82	1.81	3.70988	2	0	0	2	23.4273	84	34.1	36.3768
2320681077881	232068107788	1	60.7639	2	1	1.61	2.72	174.68	8.25	5.18	1.83	9.19588	2	1	1	2	24.2232	85	#NULL!	#NULL!
2320681077882	232068107788	1	60.7639	2	1	0.71	1.55	33.08	5.58	3.71	1.01	1.17787	2	0	1	3	20.0801	75	#NULL!	#NULL!
2320681078181	232068107818	2	29.0103	2	1	0.85	1.43	78.08	5.04	3.42	1.23	2.51112	1	0	0	3	19.7629	69	28.6	34.9146
2320681078182	232068107818	2	29.0103	2	1	1.59	1.41	179.07	5.4	3.34	0.94	6.1704	1	0	0	1	24.5	83	#NULL!	#NULL!
2320681078261	232068107826	1	45.8563	2	2	3.53	1.54	28.07	4.46	3.98	0.88	0.798865	1	2	2	2	24.2215	83	#NULL!	#NULL!
2320681078262	232068107826	1	45.8563	2	2	2.17	2.12	61.36	4.41	4.16	1.05	1.72671	2	1	1	2	26.7299	90	#NULL!	#NULL!
2320682063241	232068206324	1	57.4839	2	1	0.98	2.31	26.82	5.09	5	1.57	0.87111	2	1	1	2	20.6428	70.5	19.7	45.1286
2320682063242	232068206324	1	57.4839	2	1	1.48	3.08	40.12	5.81	6.1	1.42	1.48742	2	2	1	3	25.6812	87	25.5	50.958
2320682063251	232068206325	1	27.6715	2	2	1.28	2.63	165	5.04	5.12	1.23	5.30653	3	1	0	2	29.9001	108	27.8	61.8032
2320682063252	232068206325	2	27.6715	2	2	0.64	1.73	122.65	5.57	3.95	1.39	4.35932	2	0	0	2	21.3358	79	31.3	34.7622
2320682063441	232068206344	2	48.0739	2	1	0.98	1.96	36.43	6.07	4.87	1.93	1.41106	2	0	0	3	23.8408	74.5	35.6	34.776
2320682063502	232068206350	1	56.8953	2	2	2.31	1.7	101.41	5.55	4.13	1.28	3.59145	1	0	1	3	25.9835	95	25.5	53.342
2320682063552	232068206355	2	31.2252	2	1	1.62	1.42	60.53	4.93	3.49	1.21	1.90421	1	0	0	3	25.1185	90.2	35.9	37.6908
2320682063691	232068206369	1	38.1164	2	1	2.37	1.73	87.9	5.94	4.09	1.11	3.33174	2	2	1	3	27.8376	89.5	28.3	58.3638
2320682063751	232068206375	1	43.5264	2	1	0.9	1.24	33.22	6.01	3.44	1.04	1.274	3	1	0	3	21.7429	79.5	17.1	53.1389
2320682063752	232068206375	1	43.5264	2	1	1.28	1.47	36.29	5.43	3.61	1.32	1.25743	3	2	0	3	22.7191	75	11.1	58.8518
2320682063841	232068206384	2	42.2916	2	1	2.2	2.49	55.16	6.09	5.41	1.5	2.14357	2	0	0	3	25.1998	89	36.8	42.4704
2320682063842	232068206384	2	42.2916	2	1	1.79	2.34	70.49	6.61	5	1.42	2.97321	2	0	0	3	24.6677	85.2	35.9	41.0881
2320682064071	232068206407	2	44.7474	2	1	0.78	1.63	31.13	5.19	3.77	1.4	1.03096	3	0	0	3	30.6595	95.5	44.1	38.4592
2320682064072	232068206407	2	44.7474	2	1	0.89	2.02	31.9	5.01	4.66	1.66	1.01982	2	0	0	3	27.3128	84.2	38.8	37.2096
2320682064141	232068206414	1	61.8152	2	2	1.07	2.77	35.45	5.86	5.52	1.38	1.32559	2	0	1	2	25.9701	92	28.1	49.611
2320682064142	232068206414	1	61.8152	2	2	1.27	2	190.42	4.91	4.58	1.49	5.9661	2	0	0	1	26.6188	87	26.4	51.2256
2320682064261	232068206426	1	27.989	2	2	0.94	2.25	49.94	5.28	4.62	1.39	1.68259	1	1	1	3	24.024	83.5	20.5	52.947
2320682064262	232068206426	1	27.989	2	2	0.49	1.29	65.61	6.1	2.92	0.99	2.55385	1	0	0	3	17.8813	70.5	8.3	48.5093
2320682064371	232068206437	1	34.1985	2	2	1.05	1.96	90.34	5.75	4.05	1.13	3.3147	2	1	1	3	24.0796	89	19	47.466
2320682064372	232068206437	1	34.1985	2	2	2.73	2.5	69.93	5.35	5.26	1.37	2.38734	1	0	0	3	25.6295	86.5	22	44.382
2320682064411	232068206441	1	64.0493	2	2	0.93	2.73	26.75	6.34	4.92	1.02	1.08221	1	2	0	3	25.8551	90	25.6	48.5088
2320682064412	232068206441	1	64.0493	2	2	0.93	2.31	40.12	5.2	5	1.61	1.33125	2	1	1	3	20.6237	68	18.5	39.0385
2320682064611	232068206461	1	60.8843	2	2	0.61	1.91	30.3	5.18	4.66	1.81	1.00154	2	2	1	2	24.5	79	#NULL!	#NULL!
2320682064612	232068206461	1	60.8843	2	2	1.7	3.14	31.97	5.42	6.65	1.79	1.1057	2	2	0	3	21.9976	84	24.8	50.0832
2320682064631	232068206463	1	65.295	2	1	0.64	1.96	15.11	5.17	3.87	1.35	0.498484	2	2	2	3	18.5242	65	8.2	43.6968
2320682064641	232068206464	1	45.5797	2	2	0.52	1.92	16.79	4.53	4.24	1.37	0.485339	2	0	1	3	21.8929	69	17.2	45.54
2320682064642	232068206464	1	45.5797	2	2	0.89	2.16	58.51	5.45	4.52	1.32	2.03481	2	0	1	3	26.5696	92.5	26.1	54.7599
2320682064661	232068206466	2	41.681	2	1	1.13	1.94	67.49	5.52	4.9	1.87	2.37725	2	0	1	3	27.6094	77.5	37.5	40.5
2320682064662	232068206466	2	41.681	2	1	1.25	1.86	85.46	5.93	4.27	1.53	3.23381	2	0	0	2	26.5039	79	34.6	42.183
2320682064671	232068206467	1	45.0842	2	1	1.23	1.84	21.17	6.53	4.23	1.44	0.882126	1	0	1	3	25.9824	87	20.6	52.4834
2320682064691	232068206469	1	70.9897	2	1	0.73	1.82	35.17	6.09	4.26	1.78	1.36674	2	2	0	3	21.3807	83.5	26	38.85
2320682064692	232068206469	1	70.9897	2	1	1.68	1.96	40.61	5.3	4.82	1.89	1.37343	2	1	0	3	24.5	84	#NULL!	#NULL!
2320683081011	232068308101	2	39.9452	2	1	0.88	1.46	101.9	5.52	3.42	1.26	3.5893	3	0	0	3	28.807	95	40.7	44.0599
2320683081012	232068308101	2	39.9452	2	1	2.06	1.67	134.01	7.35	3.81	1.09	6.28523	2	0	0	2	28.8015	98	41.1	42.3491
2320683082061	232068308206	1	57.87	2	2	0.87	1.89	18.53	6.59	4.09	1.38	0.779215	2	0	0	3	24.7678	88	23.8	49.2252
2320683082062	232068308206	1	57.87	2	2	0.9	2.29	21.45	6.38	5.31	2.05	0.873262	2	1	1	3	26.5983	92	24.6	50.0656
2320683082131	232068308213	2	53.7522	2	1	3.05	2.7	84.9	5.11	5.85	1.13	2.76837	2	0	0	3	23.5059	93	32.9	39.9245
2320683082161	232068308216	1	54.7379	2	2	0.57	1.79	33.99	6.23	3.57	1.23	1.35125	2	1	0	3	19.9791	75.5	13.4	43.9062
2320683082162	232068308216	1	54.7379	2	2	0.51	1.36	49.8	7.02	3.52	1.59	2.23081	2	1	0	3	19.0107	72.5	14.7	42.8206
2320683082261	232068308226	2	55.2115	2	1	1.11	2.01	135.26	6.01	4.69	1.71	5.18729	2	0	1	2	37.6034	115	52.7	38.6441
2320683082262	232068308226	2	55.2115	2	1	0.81	1.88	104.48	5.15	4.33	1.59	3.4335	2	0	1	3	34.525	110.5	49.5	39.491
2320683082281	232068308228	1	80.449	2	1	1.05	2.3	61.01	5.27	5.08	1.83	2.05167	2	1	1	3	24.5	94	#NULL!	#NULL!
2320683082282	232068308228	1	80.449	2	1	1.85	1.95	56.63	4.71	4.4	1.4	1.70202	2	0	1	3	22.5312	59	26.5	44.541
2320683082391	232068308239	1	33.7604	2	2	0.72	1.84	48.96	4.69	4.08	1.44	1.46525	2	0	1	3	26.796	97	23.2	57.6
2320683082392	232068308239	1	33.7604	2	2	2.93	1.88	201.08	9.69	4.2	1.18	12.4334	2	1	1	2	28.1847	108	25.7	65.6069
2320683082611	232068308261	2	44.0903	2	2	0.9	1.9	22.85	4.55	3.47	0.97	0.663428	2	0	0	3	19.455	65.5	22.6	35.5266
2320683082612	232068308261	2	44.0903	2	2	0.7	1.81	30.3	4.94	3.78	1.35	0.955138	2	0	0	2	17.7402	60	21.7	32.7294
2320683082622	232068308262	2	68.5339	2	1	1.28	2.37	25.63	6.82	5.34	1.71	1.1154	2	0	1	2	19.4442	67	23.8	30.9372
2320684074461	232068407446	2	53.8672	2	1	1.02	2.27	53.84	6.19	5.32	1.93	2.12663	2	0	0	3	21.5365	85	30.7	37.3527
2320684074591	232068407459	2	63.3511	2	2	1.58	1.83	82.26	5.45	3.93	1.6	2.86076	2	0	0	3	27.4781	91.5	41.3	39.5051
2320684074592	232068407459	2	63.3511	2	2	1.36	1.87	173.08	4.9	4.86	1.67	5.41177	2	0	0	3	35.2144	109.5	49.5	43.834
2320684074601	232068407460	1	44.6461	2	2	2.19	1.91	87.27	4.92	4.16	1.11	2.73985	3	0	0	2	19.9956	78	20.5	43.8045
2320684074602	232068407460	2	44.6461	2	2	1.27	2.32	84.07	5.93	4.38	1.09	3.18121	2	0	0	3	23.7778	88	35.9	34.2935
2320684074821	232068407482	1	67.7673	2	1	1.32	2.41	38.1	6.03	4.96	1.21	1.46602	2	0	1	3	21.8923	82	17.5	44.6325
2320684075112	232068407511	2	47.0801	2	1	0.95	2.25	23.26	6.65	5.22	1.88	0.987024	2	0	1	3	22.3101	82	29.9	37.5736
2320684075481	232068407548	2	48.9418	2	2	1.84	3.08	73.97	5.64	6.5	1.89	2.66214	2	0	0	3	25.3123	82	37.4	38.5616
2320684075482	232068407548	2	48.9418	2	2	0.81	2.32	43.74	4.96	4.97	1.55	1.38438	2	0	0	3	25.0935	87	34.9	41.9244
2320684075661	232068407566	1	68.2574	2	1	0.69	1.48	34.76	5.09	3.4	1.39	1.129	2	0	0	3	25.8023	91.2	21.3	50.0532
2320684075662	232068407566	1	68.2574	2	1	0.9	1.93	46.25	5.58	4	1.62	1.64681	2	2	1	3	24.5609	86.2	20.3	46.5448
2321102043281	232110204328	1	53.3689	2	1	3.01	2.81	58.02	8.05	6.35	1.4	2.98037	2	0	1	2	29.3057	102	28.3	60.0129
2321102043282	232110204328	1	53.3689	2	1	2.52	2.57	70.07	6.44	5.67	1.13	2.87948	2	0	1	2	28.1675	100	30.3	55.4115
2321102043291	232110204329	2	62.8994	2	1	1.65	2.33	61.78	5.11	5.13	1.55	2.01449	2	0	0	3	22.0158	78	26.4	45.1904
2321102043292	232110204329	2	62.8994	2	1	1.49	2.55	51.19	5.15	5.41	1.5	1.68224	2	0	0	3	21.4711	76	25.3	45.2682
2321102043921	232110204392	2	80.9035	2	1	1.33	1.97	51.12	4.96	4.43	1.27	1.61796	2	0	0	3	22.3771	86	29.8	36.2934
2321102043922	232110204392	2	80.9035	2	1	1.42	2.08	21.52	4.4	5.21	1.69	0.604215	2	0	0	3	19.2158	72	21.7	35.3133
2321102050801	232110205080	1	25.8453	2	2	2.81	2.45	297.82	4.74	5.18	0.97	9.008	2	0	0	1	34.4753	108	33.5	72.884
2321102050802	232110205080	1	25.8453	2	2	0.75	2.32	25.84	4.49	4.79	1.41	0.740347	2	0	0	3	22.2575	79	16.6	55.878
2321111045681	232111104568	1	29.6947	2	2	0.96	1.72	43.46	4.76	4.01	1.42	1.32006	3	0	0	3	23.3181	82.3	21.9	51.1555
2321111045682	232111104568	1	29.6947	2	2	0.94	1.29	35.59	5.49	3.24	1.24	1.2468	2	2	0	1	22.0673	84	22.4	49.1984
2321111045741	232111104574	1	47.3895	2	2	1.06	1.53	65.75	7.17	3.39	1	3.00823	2	0	0	3	23.0345	87.5	20.1	52.2546
2321111045742	232111104574	1	47.3895	2	2	2.62	2.3	101.41	6.01	5	1.24	3.88912	2	1	1	2	25.7338	100.4	28.8	56.1768
2321111045811	232111104581	1	44.167	2	2	1.48	1.94	79.26	5.8	4.2	1.2	2.93345	1	0	0	2	25.763	94.5	24.9	58.578
2321111045812	232111104581	1	44.167	2	2	4.43	1.75	86.99	5.49	4.53	0.99	3.04746	1	0	0	3	27.7669	97	25.5	64.4425
2321112046281	232111204628	1	47.6632	2	2	2.59	1.98	64.84	5.16	4.58	1.28	2.13496	2	0	1	3	25.5528	88.2	22.3	51.5928
2321112046282	232111204628	1	47.6632	2	2	1.22	1.67	18.39	4.69	4.3	1.55	0.550365	2	1	1	1	18.9841	75.5	12.7	47.0547
2321112046901	232111204690	1	51.2115	2	1	1.08	1.65	38.66	5.38	4.61	1.96	1.32721	2	0	0	3	28.0003	89.2	37.7	43.5477
2321112046902	232111204690	1	51.2115	2	1	1.08	2.05	49.24	5.56	4.9	1.74	1.74699	2	0	0	3	31.926	98.5	47	42.241
2321112046961	232111204696	2	40.6571	2	2	2.73	2.33	56.28	4.58	5.05	1.27	1.64481	2	0	0	3	22.6836	76	33.3	35.4177
2321112046962	232111204696	2	40.6571	2	2	1.22	1.94	31.76	4.73	3.99	1.73	0.958601	3	0	0	3	20.6868	77	27.9	35.8337
2321112047042	232111204704	1	54.0068	2	1	1.04	2.08	44.65	5.35	4.64	1.44	1.5243	2	1	1	3	23.5863	80.5	23.4	47.4154
2321112047181	232111204718	1	25.1472	2	2	1.23	2.84	74.94	5.31	5.72	1.4	2.53925	2	1	0	3	27.128	87.5	23.3	60.1328
2321112047182	232111204718	1	25.1472	2	2	1.2	1.94	119.73	5.62	4.51	1.45	4.29374	2	0	0	2	30.8613	107.2	35.1	59.2537
2321113047271	232111304727	2	36.9117	2	1	0.64	1.63	44.23	4.84	3.81	1.53	1.36603	2	0	0	3	24.3664	86.5	33.2	47.762
2321113047272	232111304727	2	36.9117	2	1	1.53	1.32	49.17	4.85	3.21	0.83	1.52173	2	0	0	3	22.8949	79	13.7	57.3032
2321113047941	232111304794	1	55.039	2	1	1.06	1.56	43.11	4.96	3.5	1.23	1.36444	2	1	1	3	21.9137	76.5	15.7	46.7022
2321113047942	232111304794	1	55.039	2	1	2.35	1.55	85.67	5.82	4.35	1.24	3.18162	2	1	1	3	22.7628	79.9	18.2	47.6076
2321113047951	232111304795	2	52.7036	2	1	0.86	1.87	73.13	5.71	4.66	1.69	2.66458	1	0	0	3	28.1948	97	40.1	42.5889
2321181040921	232118104092	2	42.3847	2	2	1.98	1.5	27.86	3.36	4.01	1.43	0.597333	2	0	0	3	18.1897	60	20.6	32.2364
2321181040922	232118104092	2	42.3847	2	2	0.94	1.8	128.5	4.18	4.14	1.67	3.42749	1	0	0	3	28.6328	93	42.7	42.0009
2321181041011	232118104101	1	38.245	2	2	1.71	2.15	84.56	5.06	4.61	1.18	2.73031	2	1	1	2	25.3981	92	28.7	53.7602
2321181041012	232118104101	1	38.245	2	2	2.21	2.38	85.81	5.9	4.97	1.26	3.23062	2	0	0	1	26.4328	94	31.1	49.8836
2321181041021	232118104102	1	38.8282	2	1	2.15	2.66	68.81	5.92	5.52	1.16	2.59938	3	0	0	3	26.2658	83.5	25.7	51.7871
2321181041022	232118104102	1	38.8282	2	1	2.51	3.03	75.78	7.09	6.35	1.2	3.42844	2	1	0	3	25.9228	84.8	23.7	52.0366
2321181041051	232118104105	2	65.1143	2	2	0.88	2.26	29.04	5	5.65	2.08	0.926537	1	0	0	3	17.2077	66.9	19.4	31.9176
2321181041061	232118104106	2	48.9911	2	1	1.89	2.85	87.27	4.78	5.98	1.53	2.66188	2	0	1	3	24.5909	91	32.4	41.7092
2321181041062	232118104106	2	48.9911	2	1	0.93	2.21	87.13	4.32	5.1	1.74	2.40186	2	0	0	3	23.69	85.5	31	39.882
2321181041121	232118104112	2	49.3196	2	1	1.29	1.71	38.52	6.39	4.04	1.33	1.57066	2	0	0	3	22.3483	76	30.3	31.8529
2321181041122	232118104112	2	49.3196	2	1	1.86	1.79	60.67	6.24	4.04	1.56	2.41577	2	0	0	3	26.1249	85.6	38	35.96
2321181042751	232118104275	1	48.7611	2	1	1.14	1.68	74.46	5.09	3.91	1.3	2.41845	2	1	0	2	27.857	95.5	23.4	63.3482
2321181042752	232118104275	1	48.7611	2	1	1.91	2.08	86.64	5.05	4.58	1.3	2.79194	2	0	0	2	26.7747	88.9	26.1	56.3118
2321181042851	232118104285	1	41.1855	2	2	1.07	1.49	54.54	4.85	3.44	1.15	1.68792	1	1	0	3	25.6629	88.9	24.2	54.1212
2321181042852	232118104285	1	41.1855	2	2	1.67	1.69	61.99	5.09	3.91	1.26	2.01343	2	2	0	2	25.022	88.3	26.5	50.862
2321181042881	232118104288	1	40.9144	2	1	1.13	1.98	47.64	4.92	4.48	1.37	1.49566	2	1	0	3	22.6337	78.7	21	46.926
2321181042882	232118104288	1	40.9144	2	1	1.4	2.15	47.85	5.07	4.61	1.24	1.54805	3	0	0	3	24.5	85.8	#NULL!	#NULL!
2321181042911	232118104291	1	46.8802	2	1	1.46	2.74	30.37	5.33	5.7	1.49	1.03292	2	0	0	3	22.8336	77.9	20	53.04
2321181042912	232118104291	1	46.8802	2	1	2.1	2.58	52.52	5.11	5.28	1.19	1.71254	2	0	0	3	25.9573	96.6	24.7	56.0232
2321181042971	232118104297	1	42.7379	2	1	1.13	1.46	74.04	6.38	3.32	1.05	3.01428	2	1	0	3	26.6571	89	27.1	50.8113
2321181042991	232118104299	1	41.5113	2	2	1.71	1.79	66.03	5.08	3.7	0.87	2.14043	2	1	0	3	25.8216	87	26.9	48.6846
2321181042992	232118104299	1	41.5113	2	2	2.6	2.44	108.93	5.05	5	1.1	3.51023	2	1	1	3	26.0051	89.5	29	45.511
2321181050041	232118105004	1	66.9952	2	1	1.03	1.45	29.32	5.3	3.39	1.38	0.991599	2	1	0	2	20.7624	76	12.4	45.2892
2321181050042	232118105004	1	66.9952	2	1	0.9	1.81	17.62	5.92	4.22	1.4	0.665616	2	1	0	2	18.7406	71.7	12.6	40.1166
2321181050111	232118105011	2	34.0096	2	2	2.46	2.21	32.6	5.25	5.21	1.45	1.09213	2	0	0	1	20.1288	76.6	26.1	36.4327
2321181050112	232118105011	2	34.0096	2	2	1.34	1.86	87.41	5.48	4.48	1.46	3.0566	2	0	0	3	22.759	76.3	30.6	39.2804
2321181050131	232118105013	1	48.0055	2	1	5.6	1.36	17.41	4.55	3.24	1.27	0.505483	2	1	0	3	18.657	66.9	13.3	47.0781
2321181050132	232118105013	1	48.0055	2	1	0.61	1.45	17.55	4.75	3.63	1.37	0.531945	2	1	0	2	19.6074	70.6	13.9	49.2492
2321181050201	232118105020	1	38.5298	2	1	0.72	2.3	50.77	6	4.69	1.36	1.94381	2	2	2	2	25.3188	88	22.9	52.1196
2321181050202	232118105020	1	38.5298	2	1	0.86	2.63	68.81	6.11	4.97	1.26	2.68281	1	1	2	2	29.945	96.6	25.8	58.0244
2321181050211	232118105021	1	31.781	2	1	1.74	1.87	69.79	2.57	3.96	0.98	1.14452	3	0	1	1	26.549	91	28.2	56.722
2321181050212	232118105021	1	31.781	2	1	1.82	2.21	117.78	2.97	4.61	1.08	2.23216	2	0	0	2	25.3411	87	24.6	55.8714
2321181050221	232118105022	1	44.6188	2	2	2.63	2.34	41.16	4.6	5.15	1.22	1.20817	3	1	1	3	24.9291	94	23.1	54.7528
2321181050222	232118105022	1	44.6188	2	2	1.83	3.66	66.93	3.24	6.92	1.37	1.38376	3	1	1	2	24.3462	88.5	22	54.366
2321182044881	232118204488	2	36.4463	2	2	1.04	2.08	72.3	5.56	4.3	1.18	2.56513	2	0	0	2	23.7621	86	32.4	37.1124
2321182044882	232118204488	2	36.4463	2	2	0.84	1.48	67.14	5.27	3.44	1.12	2.25781	2	0	0	3	22.7799	85	30.5	36.6265
2321182044911	232118204491	2	49.1389	2	1	2.33	3.12	76.06	6.68	6.42	1.47	3.24212	1	0	0	3	19.676	71	27.8	31.6236
2321182044912	232118204491	2	49.1389	2	1	1.95	2.08	38.52	5.38	4.66	1.27	1.32241	2	0	0	3	21.6146	77	24	35.112
2321182044931	232118204493	1	55.2444	2	1	0.81	2.35	9.19	5.02	5.65	1.95	0.294385	2	1	1	3	21.0353	76	14.8	41.4072
2321182044932	232118204493	1	55.2444	2	1	1.83	2.46	16.65	4.73	6.66	2.12	0.502541	2	1	1	2	22.1104	79	18.3	44.5265
2321182044961	232118204496	2	36.9665	2	2	1.05	1.91	30.02	4.94	3.16	1.34	0.946311	2	0	0	3	22.2715	73	26.4	39.8912
2321182045112	232118204511	1	49.0075	2	2	1.29	2.38	45.34	13.49	4.87	1.37	3.90292	2	1	1	2	20.4364	82	21.6	44.8448
2321182045131	232118204513	1	56.8487	2	1	2.42	1.66	39.91	4.75	4.07	1.08	1.20968	2	1	1	3	24.0817	83	33	42.344
2321182045132	232118204513	1	56.8487	2	1	1.14	2.34	45.48	4.99	4.64	1.06	1.44816	1	1	1	3	25.1756	88	31.5	46.1005
2321182045171	232118204517	1	47.3676	2	1	0.66	1.82	91.59	5.74	4.38	1.73	3.35472	2	0	1	3	27.5522	85	27.3	49.436
2321182045172	232118204517	1	47.3676	2	1	1.48	2.51	99.53	6.38	5.72	1.94	4.05201	2	0	1	3	27.1876	85	28.8	47.7752
2321182045182	232118204518	1	43.6222	2	1	1.97	2.14	39.35	5.26	4.33	1.02	1.32077	2	1	0	1	27.3633	90	33	56.146
2321183048361	232118304836	1	40.8652	2	1	4.46	2.43	171.06	6.3	5.52	1.11	6.87678	3	0	0	2	29.2428	95.1	32.5	54
2321183048362	232118304836	1	40.8652	2	1	5.54	1.99	87.13	5.13	4.95	0.91	2.85221	3	0	0	3	26.1869	90.4	33.2	48.0292
2321183048621	232118304862	1	60.1807	2	2	1.94	1.46	54.26	5.45	3.34	0.95	1.887	2	0	1	3	25.8948	86	26.3	48.1261
2321183048622	232118304862	1	60.1807	2	2	3.42	1.41	37.47	5.21	3.94	0.97	1.24571	1	1	1	3	26.3113	89.2	26.2	48.7818
2321183048821	232118304882	2	57.0021	2	1	0.85	2.32	55.37	6.4	5.26	1.64	2.26126	1	0	0	2	29.0906	88.4	22.5	54.095
2321183048841	232118304884	1	34.6338	2	1	2.1	2.77	96.47	7.04	5.54	1.22	4.33372	1	1	1	3	25.6783	94.7	32.8	48.1824
2321183048842	232118304884	1	34.6338	2	1	3.4	2.27	80.38	7.18	5.18	1.06	3.68272	1	1	1	3	27.446	98.6	33.7	55.029
2330122000272	233012200027	1	44.4107	4	1	1.53	3.52	#NULL!	4.79	5.18	1.14	#NULL!	3	1	1	2	23.8832	86.5	23.5	45.9
2330122000281	233012200028	2	41.8234	4	2	0.82	1.79	#NULL!	4.92	3.89	1.76	#NULL!	2	0	0	2	20.3361	79	24.5	40.5435
2330122000312	233012200031	2	48.2765	4	1	3.84	2.12	#NULL!	6.19	4.71	1.22	#NULL!	2	0	0	3	25.91	78.1	36.9	36.3456
2330122000321	233012200032	2	49.922	4	1	4.2	1.58	#NULL!	5.04	4.53	1.5	#NULL!	2	0	1	2	25.8798	80.6	39.3	36.0558
2330122000331	233012200033	2	28.1123	4	1	0.86	2.62	#NULL!	5.23	4.43	1.48	#NULL!	2	0	0	3	21.1863	82.9	31	35.121
2330122000332	233012200033	2	28.1123	4	1	0.94	3.21	#NULL!	5.41	5.08	1.66	#NULL!	2	0	0	2	20.6185	76	30.9	34.2736
2330122000481	233012200048	1	51.0171	4	1	1.76	3.44	#NULL!	6.03	5.44	1.48	#NULL!	2	1	0	3	27.9077	94	26.4	48.208
2330122000482	233012200048	1	51.0171	4	1	1.02	2.67	#NULL!	6.45	4.43	1.53	#NULL!	2	2	0	3	30.2509	93.5	27.6	48.3632
2330122000501	233012200050	1	37.0732	4	2	1.5	2.51	#NULL!	5.89	4.22	1.09	#NULL!	2	0	0	1	26.7712	95	28.2	56.8656
2330122000502	233012200050	1	37.0732	4	2	0.79	1.35	#NULL!	4.53	2.93	1.35	#NULL!	2	0	0	2	18.4042	66.5	11.4	42.7938
2330122000581	233012200058	1	69.4182	4	1	0.81	3.68	#NULL!	4.72	6.5	2.64	#NULL!	2	1	0	2	17.5831	73.1	15.1	36.4221
2330122000582	233012200058	1	69.4182	4	1	0.82	3.89	#NULL!	4.96	6.06	1.99	#NULL!	2	1	0	3	18.342	73.5	14.9	37.0185
2330122000811	233012200081	1	46.935	4	1	0.66	2.46	#NULL!	5.47	4.22	1.5	#NULL!	2	1	1	3	26.2626	94	21.5	56.1275
2330122000812	233012200081	1	46.935	4	1	0.99	2.28	#NULL!	5.06	3.89	1.24	#NULL!	2	0	1	1	24.5022	87	18.6	52.9914
2330122000852	233012200085	2	51.8987	4	2	0.81	2.69	#NULL!	5.18	4.84	1.97	#NULL!	2	0	0	3	16.756	66	19	30.132
2330122001181	233012200118	2	60.6516	4	1	0.86	2.41	#NULL!	5.23	4.09	1.55	#NULL!	2	0	0	3	24.5478	86	32.3	39.8753
2330122001182	233012200118	2	60.6516	4	1	0.58	2.41	#NULL!	5.03	4.27	1.84	#NULL!	2	0	1	3	28.5952	90	37.5	43.4375
2330122001231	233012200123	2	29.5195	4	2	1.18	3.29	#NULL!	4.96	5.13	1.37	#NULL!	3	0	0	3	25.358	84	34.8	36.9032
2330122001241	233012200124	2	60.6708	4	1	1.03	1.86	#NULL!	8.19	3.76	1.55	#NULL!	2	0	1	3	22.3055	81	25.5	35.909
2330122001531	233012200153	2	40.449	4	1	0.82	3.16	#NULL!	5.52	4.84	1.37	#NULL!	2	0	0	3	30.2112	95.7	41.4	40.9028
2330122001581	233012200158	1	58.2642	4	1	0.78	2.49	#NULL!	4.69	4.22	1.55	#NULL!	3	2	0	2	21.2284	77.8	16.2	44.9168
2330122001582	233012200158	1	58.2642	4	1	0.68	2.02	#NULL!	4.49	3.68	1.45	#NULL!	2	2	0	2	20.0655	71.8	12.5	44.275
2330122001651	233012200165	1	57.4949	4	1	3.45	3.81	#NULL!	5.98	5.98	1.35	#NULL!	2	0	0	3	27.9031	94.1	22.7	57.5885
2330122001652	233012200165	1	57.4949	4	1	1.22	2.56	#NULL!	6.11	4.87	2.07	#NULL!	2	1	1	3	25.015	88	21.9	50.4526
2330122001661	233012200166	1	42.3628	4	1	1.15	1.66	#NULL!	4.95	3.47	1.45	#NULL!	2	0	0	3	27.1016	98	28.3	58.2921
2330122001662	233012200166	1	42.3628	4	1	1.1	2.05	#NULL!	5.15	3.76	1.32	#NULL!	2	1	0	2	25.7349	98.1	27.2	55.6192
2330122001672	233012200167	2	56.3368	4	1	0.85	0.85	#NULL!	6.1	2.67	1.61	#NULL!	2	0	0	3	24.8	91	35.3	37.2672
2330122001902	233012200190	1	54.8008	4	1	1.86	3.24	#NULL!	5.28	5.05	1.17	#NULL!	2	1	0	1	23.2141	86.4	23.5	45.747
2330122001961	233012200196	1	51.1376	4	2	1.36	1.42	#NULL!	4.21	2.75	0.78	#NULL!	2	1	0	3	28.6827	90.8	36	45.248
2330122001962	233012200196	2	51.1376	4	2	0.82	2.2	#NULL!	4.81	3.96	1.63	#NULL!	1	0	0	3	24.9097	87.7	32.1	41.6906
2330122002141	233012200214	1	46.1054	4	1	1.45	3.91	#NULL!	4.31	6.4	2.07	#NULL!	1	2	1	1	25.8625	93	30	42.49
2330122002142	233012200214	1	46.1054	4	1	1.07	2.54	#NULL!	4.31	5.34	2.46	#NULL!	2	1	1	3	22.0455	79.5	20.6	40.3352
2330122002221	233012200222	1	59.1047	4	1	0.88	1.79	#NULL!	5.87	3.5	1.5	#NULL!	1	2	1	3	22.0703	81	20.5	44.9175
2330122002252	233012200225	1	54.3135	4	1	0.78	3.21	#NULL!	5.19	4.79	1.24	#NULL!	2	1	1	3	33.9533	108.5	32.6	55.3354
2330122002742	233012200274	1	55.8275	4	2	1.03	2.41	#NULL!	5.51	4.74	2.18	#NULL!	2	0	0	2	21.9939	82.5	20.5	41.7375
2330122002831	233012200283	2	50.6119	4	1	0.58	1.4	#NULL!	4.83	3.37	1.92	#NULL!	2	0	0	3	23.5101	88	30.9	42.6347
2330122002832	233012200283	2	50.6119	4	1	0.4	1.32	#NULL!	4.88	3.81	2.56	#NULL!	2	0	1	3	23.2422	87.1	32.5	40.1625
2330122002851	233012200285	2	65.859	4	2	3.77	3.03	#NULL!	5.29	5.98	1.63	#NULL!	2	0	0	2	20.1793	76	24.3	33.9136
2330122002852	233012200285	2	65.859	4	2	1.12	2.64	#NULL!	5.48	4.71	1.79	#NULL!	2	0	0	3	21.5302	80	27.8	36.3888
2330122002872	233012200287	2	46.6146	4	1	2.46	1.53	#NULL!	4.8	3.55	1.22	#NULL!	2	0	0	3	20.7561	70	25.1	32.7313
2330122002981	233012200298	2	45.243	4	2	0.96	3.7	#NULL!	4.75	5.8	1.68	#NULL!	1	0	0	3	25.7042	87	42.3	34.4469
2330122002982	233012200298	2	45.243	4	2	2.01	2.9	#NULL!	4.56	4.74	1.35	#NULL!	1	0	0	3	25.8051	89.5	36.9	35.7146
2330122002991	233012200299	2	52.0739	4	1	0.87	3.03	#NULL!	5.02	5.28	1.99	#NULL!	2	0	0	2	24.0588	86.6	30.1	45.7845
2330182000922	233018200092	1	60.1506	4	1	1.3	1.89	39.07	4.87	3.7	1.35	1.21414	1	2	1	3	25.6423	87	19.1	48.0546
2330182000931	233018200093	2	75.7837	4	2	2.19	3.39	38.52	5.11	6.45	2.4	1.25604	2	0	1	2	19.5878	77.5	27.9	27.3259
2330182000932	233018200093	1	75.7837	4	2	0.81	1.97	10.45	4.6	4.43	2.17	0.30674	1	0	0	2	17.7257	68	14.8	33.4836
2330182001081	233018200108	1	48.9966	4	1	0.59	2.59	185.55	6.2	4.38	1.41	7.34089	2	0	1	3	28.4008	89.7	25.3	53.6346
2330182001082	233018200108	1	48.9966	4	1	0.95	2.29	130.45	6.6	3.96	1.25	5.49395	2	0	0	3	27.2104	94	23.3	52.2327
2330182001131	233018200113	1	44.4025	4	2	2.72	3.33	281.94	6.1	5.93	1.48	10.9745	2	2	1	3	24.8828	86	26.1	47.9611
2330182001141	233018200114	1	61.3854	4	1	0.69	2.34	39.42	5.04	5.41	2.64	1.26778	1	2	1	3	20.0163	74	11.7	42.7372
2330182001142	233018200114	1	61.3854	4	1	0.75	1.94	34.41	4.89	4.92	2.72	1.07372	2	0	1	3	21.2668	82	15.3	45.6533
2330182001161	233018200116	1	44.2546	4	2	1.31	1.54	55.51	5.22	3.21	1.34	1.84901	2	0	0	2	24.3504	88.5	20.3	53.4787
2330182001162	233018200116	2	44.2546	4	2	1.41	1.29	46.8	6.05	3.06	1.48	1.80675	2	0	0	3	21.2	78	27.8	34.4394
2330182001181	233018200118	2	39.3374	4	1	1.45	2.45	41.58	4.8	4.71	1.63	1.27357	2	0	1	3	21.5889	81.4	30.1	36.0684
2330182001182	233018200118	2	39.3374	4	1	1.65	2.44	105.1	5.03	4.79	1.65	3.37339	2	0	1	3	21.6236	77.5	27	38.909
2330182001452	233018200145	1	58.2341	4	1	0.95	2.73	28.9	5.43	5.39	2.22	1.00137	1	1	1	1	23.5284	87.5	24.1	43.7943
2330182001461	233018200146	2	52.0082	4	1	2.61	3.18	74.66	5.58	5.62	1.34	2.65839	2	0	0	3	25.3928	93	39.6	39.0184
2330182001462	233018200146	2	52.0082	4	1	2.52	2.61	99.67	6.05	4.9	1.21	3.84783	1	0	0	2	24.4146	94	40.1	38.0964
2330182001501	233018200150	1	62.8474	4	2	2.47	1.78	46.74	5.8	4.33	2.32	1.72987	2	2	1	3	24.837	87.5	19.2	51.9544
2330182001502	233018200150	2	62.8474	4	2	1.53	2.71	44.51	8.15	5.65	1.61	2.31479	2	0	0	3	22.2464	80	29.7	37.962
2330182001781	233018200178	2	42.4969	4	1	5.8	2.03	80.93	5.59	4.61	1.21	2.88681	3	0	0	2	21.4476	73	29.1	34.032
2330182001782	233018200178	2	42.4969	4	1	3.88	1.65	104.54	6.37	3.73	1.31	4.24931	2	0	0	3	21.2812	75	29.3	32.7341
2330182001861	233018200186	2	72.3751	4	1	0.97	2.1	60.39	5.23	4.92	2.48	2.01541	2	0	1	3	18.2586	71.5	21.5	28.4955
2330182001862	233018200186	2	72.3751	4	1	1.11	2.27	44.65	5.71	5.1	2.58	1.62687	2	0	1	1	20.3274	79	22.7	31.4611
2330182001872	233018200187	1	71.7454	4	1	0.85	2.08	30.58	5.65	4.43	1.97	1.10251	1	2	1	2	18.6788	66	8.3	42.2737
2330182001891	233018200189	1	49.8727	4	1	1.1	1.66	20.48	4.72	3.06	0.98	0.616834	1	1	0	3	23.6336	85.7	19.6	54.27
2330182001892	233018200189	1	49.8727	4	1	0.53	1.84	19.43	4.5	3.34	1.21	0.557933	2	1	1	3	21.9451	78.3	15.6	53.0876
2330182002031	233018200203	1	48.3066	4	1	0.75	3.46	96.47	5.76	5.65	1.67	3.54577	1	0	1	2	25.2525	91.2	25	47.4
2330182002211	233018200221	1	42.1985	4	2	1.55	1.85	39.49	5.16	3.47	1.01	1.30027	2	0	2	3	22.3612	78.6	19.8	51.8894
2330182002212	233018200221	1	42.1985	4	2	2.45	1.9	83.16	6.29	3.55	0.99	3.33781	3	0	1	3	26.7564	96.7	26.7	56.1478
2330182002331	233018200233	2	64.4326	4	2	2.66	2.41	33.64	5.17	4.87	1.79	1.1098	2	0	0	3	30.0863	98.5	36.4	46.746
2330182002452	233018200245	1	61.7687	4	1	2.85	2.63	41.02	4.93	5.49	1.88	1.29044	2	2	0	3	24.6735	93	27	48.326
2330182002601	233018200260	1	36.3833	4	2	1.37	2.82	37.75	7.3	4.97	1.62	1.75848	2	2	0	3	26.8141	93.2	39.8	44.4276
2330182002602	233018200260	1	36.3833	4	2	1.44	3.4	83.37	5.91	5.46	1.38	3.14408	1	0	1	3	23.693	85.8	25.7	44.7286
2330182002691	233018200269	1	48.2546	4	1	1.79	3.37	72.23	6.36	5.52	1.29	2.93137	2	1	0	2	26.7576	96.7	20.8	58.608
2330182002692	233018200269	1	48.2546	4	1	1.66	2.95	71.95	5.12	4.97	0.96	2.3507	2	1	0	3	26.2109	90.7	18.8	57.7332
2330182002751	233018200275	1	42.883	4	1	1.36	1.98	29.6	11.44	3.99	1.53	2.1608	2	1	1	3	27.201	97	31	47.748
2330182002752	233018200275	1	42.883	4	1	1.75	2.67	68.19	7.51	4.74	1.32	3.26781	2	1	1	3	27.5	97	31.8	48.0128
2330602002501	233060200250	1	44.6626	4	1	1.6	1.88	42.9	4.92	4.09	0.94	1.34685	1	2	0	2	23.3425	88.6	22.7	50.3223
2330602002502	233060200250	1	44.6626	4	1	2.38	1.74	82.12	4.66	3.68	0.82	2.44192	2	1	1	3	28.5467	101.1	29.1	58.4925
2330602002561	233060200256	2	29.0815	4	1	1.44	1.48	11.49	4.45	3	0.65	0.326269	2	0	0	3	24.7448	88	32.5	42.12
2330602002611	233060200261	1	68.7228	4	2	0.93	2.43	50.98	5.43	5.08	1.57	1.76643	2	0	1	2	22.5391	82.6	21.5	45.2945
2330602002612	233060200261	1	68.7228	4	2	1.75	1.9	60.8	4.23	4.09	1.02	1.64112	1	0	0	3	26.6406	93.4	24.7	51.3546
2330602002721	233060200272	1	49.9932	4	1	1.32	2.41	68.67	5.41	4.77	1.24	2.37061	2	2	0	2	30.1172	94.3	30	53.97
2330602002722	233060200272	1	49.9932	4	1	0.98	1.98	47.5	4.57	4.01	1.18	1.38518	2	0	0	3	28.2496	96	31.8	49.445
2330602002891	233060200289	2	56.1451	4	2	1.99	2.31	77.24	4.76	4.69	0.89	2.3461	2	0	0	3	22.1925	85.9	29.4	39.9596
2330602002892	233060200289	1	56.1451	4	2	1.63	1.88	47.36	4.39	3.81	0.91	1.3267	3	0	0	3	22.4729	88	19.8	49.9646
2330602002952	233060200295	1	56.3121	4	1	0.9	1.47	53.7	5.45	3.57	1.37	1.86753	2	0	1	3	27.9616	99	23.5	67.0905
2330602003091	233060200309	2	50.1875	4	1	1.91	1.71	29.88	3.76	3.57	0.75	0.71691	2	0	1	3	23.2989	78	29	35.358
2330602003092	233060200309	2	50.1875	4	1	0.67	2.34	43.67	5.09	4.27	0.98	1.4184	2	0	0	3	20.7541	74	27.1	32.2947
2330602003141	233060200314	1	36.1068	4	2	0.7	1.51	40.26	3.89	3.32	1.1	0.999355	2	1	0	3	23.8093	85.7	23.1	51.9844
2330602003142	233060200314	1	36.1068	4	2	2.28	2.07	41.44	5.16	4.14	0.78	1.36448	3	1	0	1	28.0255	94	33.1	55.6608
2330602003421	233060200342	1	42.193	4	2	1.06	1.55	40.4	4.34	3.11	0.75	1.11884	2	1	0	3	25.3809	91.3	19.8	56.7014
2330621000021	233062100002	1	44.4517	4	1	3.55	1.52	77.66	4.92	3.6	0.72	2.43814	2	0	0	3	24.0801	89.6	25.9	47.3499
2330621000022	233062100002	1	44.4517	4	1	1.67	1.53	47.29	5.26	3.52	0.97	1.58727	2	0	0	3	21.7547	79.9	18.6	47.0492
2330621000081	233062100008	1	50.8145	4	2	2.89	2.58	87.41	4.36	5.36	1.25	2.43189	2	1	1	2	27.3018	107.1	26.6	57.0318
2330621000082	233062100008	1	50.8145	4	2	0.76	2.21	49.1	4.03	4.43	1.26	1.26265	2	0	1	3	23.7809	90.4	22	52.104
2330621000171	233062100017	1	70.9158	4	1	1.25	1.6	29.6	5.07	3.37	0.82	0.957626	1	0	2	2	19.0651	77.6	15.7	38.8623
2330621000172	233062100017	1	70.9158	4	1	0.66	1.59	79.12	5.56	3.57	1.2	2.8071	1	1	1	3	18.8412	71.6	12.4	39.2448
2330621000181	233062100018	1	47.6605	4	2	0.7	1.76	141.32	6	3.94	1.42	5.41067	2	1	1	3	26.9098	91.3	23.2	53.8368
2330621000182	233062100018	1	47.6605	4	2	0.55	1.37	27.09	4.08	2.93	1.03	0.705286	2	2	0	3	19.3983	71.6	17	44.903
2330621000311	233062100031	1	67.9808	4	1	0.61	1.6	13.65	3.89	3.55	1.31	0.338827	1	1	1	1	25.1775	94.8	24.6	51.1212
2330621000312	233062100031	1	67.9808	4	1	0.55	1.54	10.1	4	3.55	1.49	0.257797	1	1	1	2	19.5422	74.5	15.4	41.1156
2330621000351	233062100035	1	34.2971	4	1	2.54	1.6	125.37	4.51	3.91	0.98	3.608	2	1	0	1	29.0042	95	32.8	52.5504
2330621000352	233062100035	1	34.2971	4	1	1.6	1.34	109.35	4.31	3.08	0.85	3.00741	2	1	0	3	27.2705	90.4	30.1	52.8444
2330621000361	233062100036	1	44.7995	4	2	1.65	2.12	70.21	4.9	4.12	0.93	2.19529	2	0	1	2	24.3588	85	24.5	50.434
2330621000362	233062100036	2	44.7995	4	2	1.12	1.63	107.05	4.93	3.65	1.2	3.36767	1	0	1	3	22.1775	79.6	33.8	33.431
2330621000391	233062100039	1	33.8179	4	2	1.24	2.64	59.41	5.71	5.26	1.36	2.16467	2	1	1	3	24.9804	92	27.8	51.6952
2330621000392	233062100039	1	33.8179	4	2	1.9	2.21	292.53	6.59	4.43	1.04	12.3013	2	0	0	2	24.4047	86.1	27.6	47.06
2330621000471	233062100047	1	31.9151	4	2	1.51	3.24	109.28	5.55	6.14	1.45	3.87017	3	1	0	3	30.5441	103	35	55.835
2330621000581	233062100058	1	64.3504	4	1	0.42	1.2	10.38	5.04	3.39	1.62	0.333829	2	1	1	3	22.7734	82.8	17.9	47.8643
2330621000582	233062100058	1	64.3504	4	1	1.28	1.32	21.1	4.84	3.47	1.19	0.651665	1	2	2	2	20.5095	75.9	12.6	44.7488
2330621000601	233062100060	1	40.5284	4	1	1.12	1.9	18.94	4.84	4.14	1.32	0.584954	2	0	1	3	22.5602	84.1	24	46.284
2330621000602	233062100060	1	40.5284	4	1	2.24	2.44	56.28	6.94	4.82	1.22	2.49235	3	1	1	1	26.9839	97.7	26.8	56.9496
2330621000661	233062100066	2	62.1574	4	1	1.79	2.01	31.55	9.45	4.51	1.28	1.90251	1	0	0	3	26.4138	92.1	32.2	38.646
2330621000662	233062100066	2	62.1574	4	1	4.18	1.4	34.89	4.79	4.2	0.92	1.06643	1	0	0	3	19.6097	79.5	24.6	37.4738
2330621000741	233062100074	1	59.5647	4	1	1.93	1.75	41.51	5.02	4.04	1.02	1.3297	1	1	1	3	21.175	81	16.9	47.6163
2330621000742	233062100074	1	59.5647	4	1	1.9	2.18	179.07	5.25	4.92	1.45	5.99899	1	0	0	1	24.022	92.6	25.3	48.8538
2330621000791	233062100079	1	50.0862	4	2	0.79	2.26	33.15	5.2	4.45	1.32	1.09998	1	1	1	3	20.1559	71.6	17.1	42.0303
2330621000792	233062100079	1	50.0862	4	2	4.72	1.76	62.82	5.14	4.87	0.91	2.06043	2	2	1	3	26.9084	87.4	28.8	48.1312
2330621000871	233062100087	1	50.0014	4	2	2.4	2.4	38.31	5.05	5.02	1.24	1.23453	2	1	1	2	23.1424	90	26	46.398
2330621000872	233062100087	2	50.0014	4	2	0.67	2.03	21.59	4.59	4.07	1.06	0.632356	2	0	0	3	20.9242	78	22.1	41.8323
2330621000941	233062100094	1	63.6112	4	2	0.76	1.88	33.85	5.27	4.48	1.74	1.13832	2	1	1	3	22.0558	82.3	15.8	49.3412
2330621000942	233062100094	1	63.6112	4	2	0.76	1.91	48.96	5.66	4.33	1.57	1.76829	2	0	1	2	22.8825	86.2	17.5	53.79
2330621001021	233062100102	1	74.4038	4	1	0.96	1.91	20.2	4.76	3.73	0.97	0.613557	1	0	0	1	22.8281	83.4	19.8	45.4734
2330621001061	233062100106	1	43.4305	4	1	1.19	2.44	53.77	5.53	5.13	1.63	1.89741	2	1	1	3	21.6678	89.2	20.6	53.595
2330621001062	233062100106	1	43.4305	4	1	2.14	2.1	154.97	5.88	4.64	1.3	5.81462	2	1	1	3	26.5367	103	28.8	58.5264
2330621001121	233062100112	1	30.486	4	1	0.77	1.24	30.92	4.25	3.08	1.27	0.838542	2	0	0	3	18.7252	69.4	19	39.609
2330621001122	233062100112	1	30.486	4	1	0.77	1.17	21.17	4.38	2.95	1.06	0.591686	2	0	0	2	19.6366	70.4	18.7	41.3817
2330681003741	233068100374	1	46.9596	4	1	3.02	2.09	29.39	6.35	4.95	1.4	1.19088	2	1	0	3	23.366	78.5	22	49.92
2330681004151	233068100415	1	40.6708	4	1	2.06	1.49	94.38	5.78	3.47	1.18	3.481	2	1	1	2	30.0824	98	33.3	56.2948
2330681004152	233068100415	1	40.6708	4	1	1.63	1.6	79.12	5.81	3.78	1.32	2.93331	2	2	1	2	26.9983	96	31.1	52.5018
2330681004281	233068100428	1	44.3696	4	1	2.98	2.61	158.11	5.94	5.34	1.25	5.99297	2	2	1	3	30.2628	104.5	32.4	57.0544
2330681004282	233068100428	1	44.3696	4	1	1.56	3.03	97.65	5.52	5.83	1.48	3.4396	2	2	1	3	28.5218	102.5	30.7	55.7865
2330681004301	233068100430	2	49.0349	4	1	1.74	3.66	64.98	7.17	6.92	1.68	2.973	2	0	0	2	20.9047	80	35.4	32.2354
2330681004302	233068100430	2	49.0349	4	1	2.42	3.44	58.3	5.69	6.71	1.38	2.11679	2	0	0	2	22.7093	85.2	39.6	33.0388
2330681004381	233068100438	1	30.694	4	2	0.73	1.71	24.66	5.1	4.17	1.57	0.802527	1	1	0	2	19.487	74	15.9	46.255
2330681004382	233068100438	1	30.694	4	2	2.71	3.18	109.7	5.69	6.16	1.3	3.98305	3	0	0	3	26.8907	89	31.2	50.9808
2330681004661	233068100466	2	57.128	4	1	1.48	3.45	43.74	6.27	6.71	1.52	1.75002	1	0	1	3	25.3695	90.5	35.2	38.232
2330681004662	233068100466	2	57.128	4	1	1.66	2.65	19.71	5.73	5.41	1.39	0.720672	2	0	0	3	22.6409	83.7	30.2	36.994
2330681004811	233068100481	1	56.3723	4	1	3.73	1.45	21.17	10.61	3.86	0.99	1.43328	2	1	1	3	21.6218	80.3	25.6	43.0032
2330681004831	233068100483	1	46.7953	4	1	1.15	1.24	30.44	5.1	2.93	1.08	0.990629	2	2	1	3	22.1718	82.5	22.3	49.4949
2330681004832	233068100483	1	46.7953	4	1	0.78	1.29	26.95	4.86	3	1.09	0.835779	2	1	1	3	21.5319	82	23.7	48.6031
2330681005021	233068100502	1	44.0548	4	1	3.56	1.65	259.1	6.89	3.96	0.79	11.3916	2	2	0	3	28.8761	99.3	36.4	51.834
2330681005022	233068100502	1	44.0548	4	1	5.45	1.54	77.31	6.45	4.33	0.78	3.18194	1	0	1	3	30.4871	101.2	33.3	55.2276
2330681005161	233068100516	1	38.2724	4	1	1.01	2.65	25.07	5.03	5.05	1.22	0.804672	2	1	0	3	25.565	92	24.4	61.236
2330681005162	233068100516	1	38.2724	4	1	1.21	2.79	62.27	5.35	5.23	1.15	2.12583	2	1	0	3	26.4802	96	25.9	62.1699
2330681005282	233068100528	2	63.4716	4	1	1.89	1.77	102.46	5.37	4.17	1.19	3.51095	1	0	2	2	21.7438	86	33.1	34.0521
2330681005591	233068100559	1	52.9281	4	2	1.63	2.29	204.7	6.41	4.69	1.36	8.37283	1	1	1	1	28.3223	102.1	30.2	65.1234
2330681005592	233068100559	1	52.9281	4	2	1.19	2.5	18.53	4.89	5.44	2.02	0.578203	1	1	1	3	22.2861	87.5	23.7	50.8921
2330681005831	233068100583	1	62.3326	4	1	2.88	1.94	78.57	6.56	4.27	1.03	3.28895	2	0	0	3	24.5836	88.6	25.1	43.442
2330681005832	233068100583	1	62.3326	4	1	1.11	1.58	31.76	6.18	3.65	1.19	1.25246	2	0	0	3	17.9031	63.5	12.1	34.9842
2330681005961	233068100596	2	47.5154	4	1	0.9	2.29	36.91	4.83	5.05	1.7	1.13759	1	0	0	3	18.6187	72	23.9	32.9513
2330681005962	233068100596	2	47.5154	4	1	0.77	2.03	40.75	4.97	4.95	1.98	1.29235	2	0	0	3	18.6395	72.2	23.7	32.4275
2330681005971	233068100597	2	48.3368	4	1	3.9	1.87	54.74	6	4.27	0.84	2.09581	1	0	0	2	25.3136	91.2	39.4	36.2388
2330681005972	233068100597	2	48.3368	4	1	3.15	2.49	95	6.54	5.21	1.07	3.96459	2	0	0	2	26.9098	91	42.4	36
2330681006491	233068100649	1	34.319	4	1	1.7	2.54	92.91	5.22	5.08	1.33	3.09478	2	1	0	3	24.1843	86.5	28.7	49.4822
2330681006492	233068100649	1	34.319	4	1	1.56	2.56	82.12	5.7	5.21	1.32	2.9869	3	1	0	2	24.7019	89.5	27.4	52.5624
2330681006692	233068100669	1	45.4401	4	2	2.03	2.57	87.41	5.13	5.36	1.54	2.86137	1	1	1	3	25.0386	87	29.7	44.4999
2330681007141	233068100714	1	35.6769	4	1	2.25	2.8	55.37	5.94	5.46	1.26	2.09873	2	0	1	3	24.3526	87	25.8	49.1946
2330681007272	233068100727	2	54.3025	4	2	1.33	2.45	41.44	6.17	4.97	1.38	1.63155	2	0	0	3	15.7383	68	14.7	35.0583
2330681007302	233068100730	1	49.3854	4	2	2.84	2.33	141.88	6.77	4.97	1.39	6.12923	2	1	1	2	28.4665	99	37.1	48.7475
2330681007331	233068100733	2	45.5359	4	2	2.31	2.16	71.04	5.2	4.9	1.28	2.35723	2	0	0	3	27.8577	91.1	38.4	45.0912
2330681007611	233068100761	1	49.8535	4	2	1.39	2.71	43.11	5.4	5.28	1.24	1.48548	2	1	0	2	24.8097	90.7	32.9	48.1107
2330681007612	233068100761	1	49.8535	4	2	1.64	2.05	48.41	5.74	4.12	0.92	1.77314	3	2	1	3	24.8133	91	31.9	52.1646
2331102000342	233110200034	1	43.091	4	1	2.62	2.77	85.81	4.76	5.67	1.35	2.6064	2	1	0	3	29.4444	108.3	29.6	60.7552
2331102000852	233110200085	2	44.0301	4	1	1.3	1.72	55.51	5.04	3.47	0.95	1.78525	1	0	0	3	22.4223	74.7	27.8	41.0818
2331102000961	233110200096	1	47.8932	4	1	2.51	2.37	61.36	5.28	5.08	1.37	2.06736	2	1	1	3	23.5956	91	22.5	53.785
2331102000962	233110200096	1	47.8932	4	1	2.86	2.29	82.54	5.76	5.18	1.5	3.03377	2	1	1	2	26.0776	99	26.3	56.5279
2331102000972	233110200097	1	55.8877	4	1	0.93	1.95	58.65	7.5	3.99	1.3	2.80689	1	1	0	3	26.9929	95	25.3	54.2322
2331102000981	233110200098	1	59.1266	4	2	1.7	2.84	80.86	5.44	5.57	1.36	2.80691	2	0	0	3	27.0631	97	24.8	53.5424
2331102000982	233110200098	2	59.1266	4	2	2.15	2.7	67.21	4.8	5.83	1.65	2.0586	2	0	0	3	21.8292	83.3	33.2	33.8676
2331102001302	233110200130	1	58.3299	4	2	1.44	1.51	31.2	6.08	4.01	1.64	1.21047	2	1	1	3	20.5212	71	14.8	48.8196
2331102001561	233110200156	2	30.9569	4	1	1.59	3.18	275.12	5.55	6.16	1.51	9.74342	2	0	0	2	27.9238	92.7	40.7	38.3078
2331102001562	233110200156	2	30.9569	4	1	0.66	1.69	65.89	5.39	4.12	1.65	2.26623	2	0	0	2	19.2175	68.7	28	31.968
2331102001571	233110200157	1	33.6099	4	2	2.75	2.68	91.31	5.5	5.83	1.7	3.20463	2	1	1	2	27.0227	85.7	27.8	47.7242
2331102001572	233110200157	2	33.6099	4	2	1.74	2.8	217.45	5.69	5.34	1.29	7.89529	2	0	0	3	28.1893	84	39.6	39.4412
2331102001761	233110200176	1	44.0849	4	2	2.6	1.91	102.8	4.94	4.45	1.2	3.24053	2	0	0	3	31.5405	100.7	26.8	61.3416
2331102001762	233110200176	2	44.0849	4	2	3.4	2.67	263	5.29	5.78	1.27	8.87785	1	0	0	2	34.5214	98.3	48.6	36.0314
2331102001771	233110200177	2	34.5517	4	1	1.18	2.44	92.7	4.8	4.79	1.31	2.83934	2	0	0	3	19.3531	69.3	25	35.55
2331102001772	233110200177	2	34.5517	4	1	1.48	1.95	41.09	5.58	4.27	1.37	1.46307	1	0	0	3	19.1452	67.7	21	36.103
2331102001812	233110200181	1	57.4483	4	1	0.73	1.83	18.94	5.67	5	2.09	0.685266	1	1	1	3	19.0665	72.3	14.3	42.9357
2331102002121	233110200212	1	35.5318	4	1	1.59	2.37	192.3	7	4.64	1.26	8.58962	1	1	0	1	26.6881	98.3	27.6	50.8972
2331102002122	233110200212	1	35.5318	4	1	1.31	2.74	174.54	6.37	5.39	1.35	7.09465	1	1	0	1	23.8147	88.7	24.6	48.7084
2331102002131	233110200213	2	53.5825	4	1	1.1	2.25	41.93	5.18	4.82	1.52	1.38596	1	0	0	3	24.3342	85	34.2	36.848
2331102002132	233110200213	2	53.5825	4	1	1.99	2.23	48.27	5.3	5.05	1.61	1.63249	1	0	0	3	22.7802	82.3	30.8	37.9216
2331102002181	233110200218	1	48.7858	4	1	1.12	3.36	42.14	6.49	6.37	1.86	1.74516	1	1	1	3	21.2427	82	17.2	45.7056
2331102002182	233110200218	1	48.7858	4	1	1.08	3.61	58.78	5.91	6.86	1.99	2.21673	1	1	1	3	22.9947	85.3	21.6	48.8432
2331102002212	233110200221	2	61.8125	4	2	3.02	2.3	132.89	4.99	5.08	1.09	4.23145	2	0	0	2	30.1542	105	44.8	37.7016
2331121000351	233112100035	2	29.8946	4	1	0.81	1.7	48.76	3.92	3.81	1.28	1.21968	2	0	0	2	20.3801	75.3	27.7	31.6674
2331121000352	233112100035	2	29.8946	4	1	1.76	1.94	53.14	4.18	4.4	1.19	1.41741	3	0	0	2	21.6928	78.3	30.2	34.3416
2331121000361	233112100036	1	45.9329	4	1	1.82	1.22	129.69	6.05	2.92	0.75	5.00678	1	0	0	2	23.0888	87	21.1	47.1033
2331121000371	233112100037	1	83.54	4	1	1.86	2.11	55.58	4.74	4.66	1.11	1.6811	3	2	0	3	24.8877	94.3	29.1	46.6522
2331121000372	233112100037	1	83.54	4	1	1.38	2.08	23.19	4.27	4.48	1.25	0.631866	1	0	0	2	20.6654	77.3	21.5	42.1545
2331121000541	233112100054	1	72.4764	4	1	1.46	1.34	31.48	4.99	2.98	0.8	1.00238	2	0	0	2	24.4663	87.7	19.8	48.12
2331121000542	233112100054	1	72.4764	4	1	3.65	1.97	30.23	5.59	4.64	0.99	1.07832	2	0	0	2	24.6127	89	21.6	47.7456
2331121000791	233112100079	1	48.052	4	1	1.63	3.38	56.56	8.16	6.32	1.1	2.94507	3	1	0	2	21.0652	84.7	19.6	52.5816
2331121000792	233112100079	1	48.052	4	1	1.41	3.29	20.2	5.04	5.96	1.07	0.649648	3	1	1	2	20.9437	83.3	21.5	48.356
2331121000832	233112100083	1	49.6208	4	1	1.15	1.49	58.09	4.23	3.11	0.81	1.56797	3	0	1	2	30.6365	101.3	29.2	58.3392
2331121000891	233112100089	2	49.6126	4	1	1.58	2.02	70.9	4.32	4.14	1.01	1.95446	1	0	0	1	25.3636	91.3	38.3	36.1562
2331121000892	233112100089	2	49.6126	4	1	0.95	1.98	75.78	4.02	4.22	1.28	1.94391	2	0	0	3	23.4283	86.6	34	36.102
2331122000041	233112200004	2	57.7029	4	1	1.31	2.54	49.66	5.39	5.34	1.57	1.70802	2	2	0	1	25.5161	90.7	37.1	37.8658
2331122000161	233112200016	2	37.2676	4	1	1.03	2.1	62.06	5.12	4.79	1.63	2.02758	2	0	0	1	20.2332	79	27	36.5
2331122000162	233112200016	2	37.2676	4	1	2.32	2.08	104.2	4.93	4.74	1.27	3.27801	1	0	0	2	24.5821	89	33.2	41.1488
2331122000181	233112200018	1	46.5133	4	1	2.26	2.86	22.78	6.48	6.14	1.83	0.941944	1	1	1	3	23.2435	84.7	19.4	48.4406
2331122000182	233112200018	1	46.5133	4	1	4.31	2.39	43.04	6.18	5.28	1.2	1.69729	1	2	1	3	24.0836	90.3	25.1	46.0635
2331122000211	233112200021	2	60.5065	4	1	2.95	2.56	117.78	5.56	5.57	1.43	4.17872	2	0	0	3	19.8825	74.7	29.7	32.5489
2331122000212	233112200021	2	60.5065	4	1	1.91	2.61	85.82	5.46	5.59	1.61	2.99004	1	0	0	1	19.1776	71	27	32.558
2331122000421	233112200042	2	45.922	4	2	1.31	2.18	60.25	5.67	5.67	2.16	2.1799	2	0	0	3	21.1231	75.3	28.5	37.18
2331122000422	233112200042	1	45.922	4	2	1.36	2.53	54.4	5.28	5.21	1.5	1.83286	1	1	1	3	27.0879	94.7	23.9	59.4341
2331122000452	233112200045	2	33.1253	4	2	0.84	2	73.9	5.52	4.38	1.43	2.60303	1	0	0	3	20.4025	73.7	24.6	39.2834
2331122000881	233112200088	1	32.7447	4	1	1.32	1.6	46.46	5.09	3.65	1.21	1.50901	2	0	0	1	27.0149	102	27.6	58.0648
2331122000882	233112200088	1	32.7447	4	1	1.08	1.02	61.85	4.12	3.2	0.68	1.62605	2	0	0	3	25.8818	95.7	24.7	58.734
2331122001021	233112200102	1	49.9028	4	1	3.84	1.88	62.34	5.57	5	1.67	2.21574	2	2	1	3	23.0597	85	20.9	49.3584
2331122001022	233112200102	1	49.9028	4	1	2.31	1.68	31.22	4.76	4.74	1.93	0.948279	3	1	1	3	19.6229	76	15.9	44.6571
2331123000061	233112300006	2	49.1335	4	1	1.12	2.28	25	4.11	5.78	2.21	0.655659	2	0	0	3	19.9968	73.5	25.4	38.046
2331123000062	233112300006	2	49.1335	4	1	1.21	1.54	51.96	3.23	3.26	0.93	1.07095	2	0	0	3	21.7584	65	28.1	40.5516
2331123000301	233112300030	2	52.8186	4	2	0.73	1.61	60.87	3.75	3.47	1.16	1.45657	2	0	1	3	23.0332	86	31.5	39.3875
2331123000302	233112300030	2	52.8186	4	2	2.69	2.85	89.5	4.87	5.85	1.29	2.7813	2	0	0	3	27.3614	95	40.4	39.9916
2331123000351	233112300035	1	40.4326	4	2	3.45	2.6	69.86	5.03	5.65	1.19	2.2423	2	1	1	3	24.3818	89.5	20.8	50.0544
2331123000352	233112300035	2	40.4326	4	2	0.75	1.63	12.54	5.1	4.07	1.64	0.408098	2	0	1	3	21.8818	77	28.5	37.3945
2331123000631	233112300063	2	76.0383	4	1	1.15	1.67	39.77	5.22	3.6	1.16	1.32472	1	0	0	2	21.1224	76	28	29.808
2331123000941	233112300094	1	73.7413	4	1	0.7	1.53	77.87	4.7	3.7	1.43	2.33542	1	0	0	2	25.1729	163.5	27.6	43.2228
2331123001171	233112300117	2	58.7433	4	1	0.93	1.99	45.06	4.72	4.71	1.54	1.35715	1	0	1	3	18.6054	70.5	24	35.568
2331123001172	233112300117	2	58.7433	4	1	0.84	1.56	95.91	4.71	3.65	1.21	2.88258	1	0	0	3	19.3714	72	27.1	33.7527
2331123001281	233112300128	1	58.308	4	1	2.75	3	43.46	4.76	6.09	1.4	1.32006	2	1	0	3	24.8012	87	23.6	47.9028
2331123001282	233112300128	1	58.308	4	1	2.67	2.7	54.33	4.8	5.75	1.55	1.66409	2	1	0	3	24.0076	83.7	21.6	46.0992
2331123001411	233112300141	2	49.5661	4	2	1.51	1.7	93.33	5.08	3.63	1.05	3.02539	2	0	0	3	26.0714	86	36.7	32.3463
2331123001412	233112300141	1	49.5661	4	2	0.73	1.07	53.98	5.15	3.2	1.23	1.77393	2	1	0	3	21.1857	69.5	10.7	48.3113
2331123001811	233112300181	2	60.9582	4	2	0.76	1.11	63.45	3.93	3.25	0.86	1.59118	1	0	0	3	25.6574	89.1	36.7	35.5746
2331123001812	233112300181	1	60.9582	4	2	0.71	1.3	19.15	5.74	3.44	1.53	0.701418	1	1	1	3	19.4483	70.5	10.2	45.4388
2331124000321	233112400032	1	48.4134	4	1	0.97	2.65	16.99	5.2	5.54	1.61	0.563758	2	1	1	3	20.9836	74.3	15.4	47.6298
2331124000322	233112400032	1	48.4134	4	1	1.11	2.47	21.38	5.21	5	1.34	0.710791	3	1	1	3	20.4168	75.3	13.8	48.7892
2331124000401	233112400040	1	33.681	4	2	1.05	1.99	16.86	5.1	4.43	1.73	0.548686	2	1	1	3	25.0391	81	18.7	52.1133
2331124000671	233112400067	2	62.5407	4	2	1.21	3.42	28.42	5.2	6.99	1.83	0.943026	2	0	0	3	17.3127	65	18.7	29.5932
2331124000672	233112400067	1	62.5407	4	2	2.05	2.48	91.3	6.21	4.82	1.12	3.61792	2	1	1	3	30.2277	102	30.7	53.2917
2331124001071	233112400107	1	46.0945	4	1	1.84	1.6	11.7	4.67	3.73	0.71	0.348658	3	1	0	3	30.0586	97.7	27.4	63.9606
2331124001651	233112400165	1	55.154	4	1	1.38	2.24	52.86	5.92	5.49	2.17	1.99685	1	1	1	3	20.7511	78.3	12.7	45.396
2331124001652	233112400165	1	55.154	4	1	1.89	2.11	49.91	5.06	4.56	1.31	1.61152	2	2	1	3	24.5	94.3	#NULL!	#NULL!
2331126001671	233112600167	2	25.963	4	2	0.73	1.92	18.88	4.51	4.51	1.58	0.543344	2	0	0	3	19.9665	74	25	39.3
2331126001672	233112600167	2	25.963	4	2	2	2.98	65.33	4.69	5.85	1.39	1.95516	1	0	1	3	29.8582	96.3	42.2	43.4656
2331126001732	233112600173	1	52.1834	4	1	1.39	2.33	17.69	4.28	4.84	1.44	0.483134	1	1	1	3	25.025	82	22.3	38.3838
2331126001781	233112600178	1	66.7515	4	1	0.94	1.83	20.41	4.97	4.09	1.38	0.647285	1	1	1	3	19.888	74	11.6	44.1116
2331126001782	233112600178	1	66.7515	4	1	0.67	1.63	15.39	4.67	3.89	1.48	0.458619	1	1	1	3	19.1379	69.5	9.7	40.4544
2331126001831	233112600183	2	41.7933	4	1	1.06	1.15	50.43	5.37	3.42	1.45	1.72806	2	0	0	3	22.7408	82	32.8	39.5136
2331126001832	233112600183	2	41.7933	4	1	0.98	1.57	57.67	5.48	4.38	2.02	2.01663	2	0	0	3	20.8571	74	29.4	38.4064
2331126001881	233112600188	1	46.82	4	2	0.64	2.28	23.59	5.15	4.38	1.28	0.775232	2	1	0	3	21.9328	75.3	14.8	46.1784
2331126001882	233112600188	1	46.82	4	2	0.67	2.24	19.57	5	4.48	1.26	0.624392	2	2	0	3	22.196	79.7	16.8	45.9264
2331126001931	233112600193	2	46.2779	4	1	3.18	1.15	65.4	5.09	3.26	0.99	2.12418	1	0	0	3	22.3796	83.7	31.8	36.0096
2331126001932	233112600193	2	46.2779	4	1	3.13	1.18	21.59	4.1	3.11	0.78	0.56485	2	0	0	3	19.9423	76	26.7	34.0845
2331126001961	233112600196	1	35.9261	4	1	2.89	2.09	121.73	4.56	4.45	1	3.54208	2	0	0	3	28.873	92.7	25.8	47.117
2331126002252	233112600225	2	27.8905	4	2	0.55	1.05	33.29	4.58	3.39	1.73	0.972917	2	0	0	3	17.3665	69.7	18.7	33.0078
2331126002261	233112600226	1	54.1684	4	2	1.07	2.47	21.66	4.56	5.15	1.37	0.63026	1	1	1	3	22.6378	74	14.2	47.8764
2331126002262	233112600226	1	54.1684	4	2	3.84	1.59	54.74	6.56	3.91	0.94	2.29142	2	0	1	2	27.3546	91.8	27.3	45.9464
2331126002351	233112600235	2	45.7385	4	1	1.13	2.29	57.04	5.25	5.18	1.52	1.91089	1	0	0	3	20.6782	79.7	28.5	38.467
2331126002352	233112600235	2	45.7385	4	1	1.64	2.31	61.29	5.21	5.36	1.69	2.03762	2	0	1	3	20.9473	81	29.1	38.6405
2331127000491	233112700049	1	34.1684	4	2	1.07	1.1	42.9	4.92	3.12	1.12	1.34685	1	0	0	2	22.4685	82.3	17.9	53.9397
2331181000021	233118100002	1	51.1923	4	1	1.9	2.09	32.11	5.95	4.61	1.45	1.21914	2	0	1	3	26.8638	96.1	20.3	59.8547
2331181000022	233118100002	1	51.1923	4	1	0.67	0.94	14.14	3.62	3.36	0.8	0.326629	2	1	0	3	22.7722	83.5	15.6	52.8344
2331181000312	233118100031	1	57.755	4	1	0.67	1.02	30.09	3.91	3.03	0.76	0.75075	2	1	0	3	21.1844	77.3	16.7	45.2319
2331181000871	233118100087	1	63.8248	4	1	1.71	2.94	74.25	5.81	5.85	1.73	2.75276	2	0	0	3	25.6118	96	26.4	52.6976
2331181000872	233118100087	1	63.8248	4	1	0.68	1.53	35.31	4.74	3.21	1.19	1.068	2	0	1	3	21.7822	83.9	18.1	47.7477
2331181001041	233118100104	1	50.3162	4	2	2.94	2.53	70.9	6.63	5.28	1.33	2.99955	2	1	0	3	25.4733	91.5	24.9	50.3921
2331181001042	233118100104	2	50.3162	4	2	1.23	1.35	30.23	4.8	3.82	0.83	0.925925	2	0	1	3	24.3709	88.9	36.7	36.9672
2331181001331	233118100133	2	58.5352	4	2	2.96	1.77	111.16	5.85	4.64	1.11	4.14955	1	0	0	3	31.9225	98.1	45.9	37.1667
2331181001332	233118100133	2	58.5352	4	2	1.2	1.11	56.28	4.69	3.85	0.75	1.68432	2	0	0	3	28.2439	90.1	40.7	32.7336
2370200300412	237020030041	1	24.6	1	1	1.72	2.01	213.96	4.78	4.19	1.25	6.52615	2	0	0	3	25.6314	93.4	18.3	55.6377
2370200300731	237020030073	1	43.7178	1	1	4.62	2.47	86.57	6.13	6.05	1.32	3.38629	2	0	1	2	30.0238	99.3	27.7	65.7207
2370200300732	237020030073	1	43.7178	1	1	2.39	2.12	157.27	7.37	4.54	1.2	7.39622	1	0	1	2	31.8086	107.5	29.7	66.9256
2370200301851	237020030185	1	48.4247	1	1	0.81	2.15	48.62	5	4.9	1.97	1.55125	2	2	1	3	22.6303	79.5	13.8	55.2542
2370200301852	237020030185	1	48.4247	1	1	3.49	2.82	50.15	5.08	6.31	1.6	1.62566	1	2	1	3	24.5842	85.5	16.5	58.283
2370200302611	237020030261	2	24.6877	1	1	2.06	2.38	96.74	4.9	5.22	1.64	3.02481	2	0	0	3	29.6053	97.3	42.4	39.3984
2370200302612	237020030261	2	24.6877	1	1	1.63	1.86	350.2	4.99	4.33	1.49	11.151	2	0	0	3	28.7111	90.5	40.5	38.437
2370200302741	237020030274	1	42.9233	1	1	0.64	1.79	33.01	5.49	4.14	1.73	1.15642	1	2	1	3	22.6811	84	17.3	51.6875
2370200302742	237020030274	1	42.9233	1	1	0.7	2.34	54.95	5.29	4.91	1.56	1.8549	2	1	1	1	23.5577	88	22	51.246
2370200303221	237020030322	1	56.937	1	1	3.22	3.48	22.5	8.53	7.83	2.09	1.2247	2	2	1	3	24.5	92.3	22.7	45.1
2370200303222	237020030322	1	56.937	1	1	4.47	2.67	75.99	7.66	6.54	1.49	3.71434	2	1	1	3	23.4362	89	21.5	47.8065
2370200303411	237020030341	1	42.3178	1	1	1.58	1.8	47.99	4.93	4.24	1.69	1.50971	2	1	1	3	28.3929	94.5	29.1	47.4321
2370200303412	237020030341	1	42.3178	1	1	0.84	2.33	250.6	5.53	4.9	1.62	8.84306	1	0	1	3	26.4265	90.8	23.9	48.6279
2370200303632	237020030363	1	56.3918	1	1	1.85	2.57	66.79	5.27	5.44	1.58	2.24605	2	1	1	2	27.6011	97.5	29.4	53.3736
2370200303731	237020030373	1	54.8438	1	2	0.68	2.14	40.12	5.42	4.62	1.55	1.38758	2	1	1	3	23.0476	87.5	20.9	52.997
2370200303732	237020030373	2	54.8438	1	2	2.73	3.8	56.49	6.32	7.25	1.36	2.27816	1	0	0	2	29.5834	95.4	43.2	39.0784
2370200303821	237020030382	1	49.8274	1	1	0.7	2.66	20.9	5.31	6.32	2.18	0.708169	2	2	0	3	21.1821	75	16.9	53.5995
2370200303822	237020030382	1	49.8274	1	1	0.62	2.46	37.4	5.99	6.31	2.39	1.42954	2	2	1	3	25.0323	96.5	26.2	56.8998
2370200303861	237020030386	1	47.9205	1	1	3.56	3.91	163.47	6.11	7.88	1.53	6.37347	1	2	1	3	29.037	98.5	29.7	52.5844
2370200303862	237020030386	1	47.9205	1	1	1.34	2.93	40.05	5.66	6.25	2.08	1.44649	2	1	1	3	23.9778	87.5	24.4	46.116
2370200305871	237020030587	1	43.5397	1	1	1.16	2.13	28.56	4.98	4.25	1.14	0.907578	1	0	0	3	26.1328	91.5	23.5	51.1785
2370200305872	237020030587	1	43.5397	1	1	1.14	2.19	53.77	5.19	4.45	1.24	1.78075	2	0	0	3	27.7965	90.7	25.2	54.9032
2370200305891	237020030589	1	35.6384	1	1	1.75	2.66	58.78	5.59	5.37	1.38	2.09671	1	0	0	3	26.0792	90.5	25.8	50.1592
2370200305892	237020030589	1	35.6384	1	1	1.13	2.32	30.72	5.27	5.09	1.64	1.03307	2	2	0	3	22.2824	78.3	20.9	45.4034
2370200306261	237020030626	2	58.4548	1	1	1.09	2.12	43.04	5.21	4.72	1.63	1.43089	2	0	0	2	23.727	81.3	33.4	36.0306
2370200306262	237020030626	2	58.4548	1	1	0.97	2.36	38.93	4.99	5.38	2.21	1.2396	2	0	0	3	27.5962	92.7	40.5	38.437
2370200307651	237020030765	1	49.2767	1	1	1.98	2.97	82.33	5.57	5.92	1.67	2.92624	2	2	0	3	27.4121	101.2	27.5	55.825
2370200307652	237020030765	1	49.2767	1	1	0.84	2.88	53.49	5.29	5.46	1.46	1.80561	2	2	0	3	26.2285	94.3	23.6	57.3
2370200307761	237020030776	1	53.1562	1	1	0.76	3.15	53.07	6.15	6.59	2.07	2.08267	2	2	1	3	22.5396	80.5	14.1	56.3504
2370200307762	237020030776	1	53.1562	1	1	0.81	2.48	31.48	5.32	4.95	1.37	1.06867	2	2	1	3	23.91	87.8	16.7	57.5603
2370200308261	237020030826	1	41.2849	1	2	0.89	3.52	77.38	6.35	7.68	2.72	3.13544	2	2	1	3	20.5001	80.5	15.3	46.0768
2370200308262	237020030826	1	41.2849	1	2	0.83	2.44	31.62	4.87	5.57	1.96	0.982624	2	1	1	3	20.9836	78.3	13.8	48.5306
2370200308902	237020030890	1	59.8384	1	2	0.72	2.75	20.69	7.61	6.09	2.32	1.00471	1	1	0	3	21.6072	86	15.1	50.8551
2370200308971	237020030897	1	38.4356	1	1	1.31	2.42	101.13	6.29	5.4	1.73	4.05907	2	0	1	3	21.3294	86.3	16.8	50.0864
2370200308972	237020030897	1	38.4356	1	1	0.86	2.27	31.48	5.44	5.12	1.84	1.09277	2	0	1	3	19.3325	75.3	13.6	48.5568
2370200309031	237020030903	1	39.9425	1	2	0.83	1.44	65.47	5.59	3.42	1.34	2.33534	2	0	0	2	20.4065	87.3	21.7	39.3849
2370200309032	237020030903	1	39.9425	1	2	1.88	2.13	83.51	5.16	4.42	1.11	2.7497	2	0	0	3	28.8155	95	27.5	59.6675
2370200310091	237020031009	2	22.5205	1	2	2.69	3.27	131.99	4.28	6.25	1.23	3.6048	2	0	0	2	28.7619	100.3	40.3	37.611
2370200310092	237020031009	2	22.5205	1	2	3.36	4.05	95.98	4.85	8.08	1.51	2.97043	2	0	0	3	25.8594	88.7	36.5	35.2425
2370200401301	237020040130	1	61.937	1	1	0.46	2.38	19.99	6.51	5.83	2.3	0.830405	1	1	1	3	20.3094	69	13	46.371
2370200401302	237020040130	1	61.937	1	1	0.72	2.7	23.24	6.13	6.23	2.34	0.909061	1	1	1	3	20.4237	80	14.5	45.828
2370200402241	237020040224	1	37.8219	1	1	1.29	3.3	58.37	5.21	6.44	1.4	1.94054	2	1	0	2	25.6653	92	23.9	59.8146
2370200402242	237020040224	1	37.8219	1	1	2.47	2.83	94.1	5.32	5.82	1.21	3.19446	3	1	0	3	26.6696	96	25.1	63.2905
2370200402281	237020040228	1	49.4329	1	2	0.79	2.79	49.21	5.51	5.55	1.63	1.73022	2	1	0	3	21.1083	75	15.5	45.3765
2370200402282	237020040228	2	49.4329	1	2	1.37	2.3	59.27	7.83	4.95	1.54	2.96137	2	0	0	2	26.4308	84	37.4	39.751
2370200402361	237020040236	1	53.7205	1	2	4.48	1.79	67.98	9.3	4.92	1.15	4.03423	2	1	1	3	24.9024	92	21.7	60.0561
2370200403151	237020040315	1	60.5644	1	2	2.1	3.55	142.16	5.62	7.12	1.74	5.09812	2	1	0	3	28.664	104	29.2	52.6044
2370200403561	237020040356	1	58.9397	1	1	1.08	2.29	68.81	6.05	5.16	1.69	2.65646	2	0	0	3	24.5708	88	25.9	49.8693
2370200403562	237020040356	1	58.9397	1	1	1.41	2.15	50.57	5.05	4.7	1.31	1.6296	2	2	0	2	26.9238	98	28.7	52.2629
2370200405181	237020040518	2	39.5808	1	2	0.99	2.52	77.59	5.39	5.06	1.51	2.66865	2	0	0	2	25.1562	86	37.3	39.3756
2370200410141	237020041014	1	80.6055	1	2	0.62	2.33	19.92	5.21	5.19	1.71	0.662252	2	2	0	2	24.5	89	#NULL!	#NULL!
2370200410142	237020041014	1	80.6055	1	2	0.54	2.43	31.62	5.97	5.99	2.3	1.20457	2	1	0	2	22.067	98	19.6	45.9888
2370200410511	237020041051	1	45.8877	1	1	1.34	3.65	42.14	6.63	6.84	1.67	1.78281	1	2	1	3	28.5483	97	28	53.28
2370200410512	237020041051	1	45.8877	1	1	1.01	3.58	34.27	5.93	7.24	2.09	1.29678	1	0	1	3	28.1147	97	27.5	50.2425
2370200412102	237020041210	2	42.1315	1	2	1.04	2.09	60.04	5.28	5.02	1.89	2.02288	2	0	0	3	24.3046	85	24.5	47.565
2370200415351	237020041535	1	56.926	1	1	3.2	2.25	157.48	6.7	5.17	1.17	6.73281	2	1	1	3	24.8591	90	23.8	54.102
2370200415352	237020041535	1	56.926	1	1	1.4	2.88	71.18	5.11	5.5	1.3	2.321	2	1	1	3	23.552	96	23	49.973
2370200415401	237020041540	1	39.8712	1	2	1.25	2.25	56.97	5.9	4.84	1.42	2.14484	2	1	0	3	24.8816	88	19.9	61.0362
2370200415402	237020041540	1	39.8712	1	2	0.72	2.83	35.17	5.36	5.56	1.48	1.20291	2	1	0	3	23.7926	88	19.2	59.5496
2370200417271	237020041727	1	33.8685	1	1	0.39	2.07	39.42	5.05	5.11	2.05	1.27029	1	0	0	3	18.6182	81	11.9	51.098
2370200417272	237020041727	1	33.8685	1	1	0.41	2.23	46.18	5.09	4.97	1.74	1.49992	2	0	0	3	22.6582	88	18.2	56.1148
2370200417511	237020041751	1	42.6658	4	1	2.96	3.2	126.76	5.12	6.61	1.57	4.14141	2	0	0	3	25.8286	94	22.2	61.5398
2370200418261	237020041826	1	43.2356	1	1	1.55	2.92	104.82	5.18	5.5	1.4	3.46474	1	1	1	3	29.1306	96	28.9	59.1552
2370200418262	237020041826	1	43.2356	1	1	1.6	3.09	110.26	6.43	5.74	1.41	4.52403	2	2	1	3	28.9686	106	28.9	61.6437
2370200418471	237020041847	1	38.4904	1	2	2.71	2.02	62.41	5.75	4.97	1.17	2.28991	2	2	0	3	25.7819	88	23.1	52.6765
2370200419111	237020041911	1	32.6164	1	2	1.08	2.7	100.44	6.15	5.7	1.77	3.94165	2	0	1	3	26.5888	89	23.6	63.6412
2370200419112	237020041911	1	32.6164	1	2	0.58	1.55	22.08	5.5	3.65	1.36	0.774922	2	1	0	3	17.7377	74	7	52.266
2370200419331	237020041933	1	36.2082	1	1	0.77	2.18	45.62	5.41	4.82	1.69	1.57489	2	0	0	3	21.8647	87	27.6	49.594
2370200419332	237020041933	1	36.2082	1	1	0.91	2.18	95.62	5.39	4.58	1.4	3.28877	2	0	0	3	27.4612	96	26.5	61.8135
2370200419731	237020041973	2	22.6192	1	1	0.77	1.68	79.89	5.11	3.96	1.49	2.60501	2	0	0	3	17.8708	70	19.5	37.7545
2370200419732	237020041973	2	22.6192	1	1	0.89	1.58	33.39	5.33	3.87	1.53	1.13564	2	0	0	2	14.8349	62	11.8	35.1918
2370200420321	237020042032	1	42.4219	1	1	1.83	2.5	60.39	5.42	5.38	1.39	2.08863	2	1	1	1	26.5932	95	24.7	54.5172
2370200420322	237020042032	1	42.4219	1	1	0.84	2.98	56.7	5.78	5.65	1.5	2.09126	2	1	1	3	24.8033	83	22.5	51.0725
2370200422241	237020042224	1	42.8027	1	1	0.89	2.42	49.94	5.78	5.46	2	1.84193	2	1	1	3	24.2215	88	17.8	57.54
2370200422242	237020042224	1	42.8027	1	1	1.18	2.82	74.46	6.68	5.42	1.37	3.17392	2	2	0	3	29.374	104	28.1	62.4811
2370200423181	237020042318	1	46.2027	1	1	1.66	3.17	55.86	7.76	5.93	1.26	2.76604	2	1	0	3	25.5185	89	21.8	53.0196
2370200423231	237020042323	2	19.7699	1	1	0.72	1.32	86.02	5.07	3.23	1.3	2.78294	2	0	0	3	17.3686	70	19.9	37.647
2370200423232	237020042323	2	19.7699	1	1	0.52	1.47	110.05	5.15	3.54	1.42	3.61654	1	0	0	3	16.7311	64	17.7	37.035
2370200500051	237020050005	1	40.8712	1	1	1.31	1.73	64.36	4.89	3.67	1.09	2.00827	2	2	1	3	24.8902	93	22.6	59.6754
2370200500052	237020050005	1	40.8712	1	1	0.88	1.93	36.01	5.64	4.27	1.56	1.29598	2	0	1	2	22.394	78	18.2	55.4604
2370200501451	237020050145	2	21.6027	1	1	1.13	1.7	63.8	5.03	4.37	1.38	2.04779	3	0	0	2	22.5346	67	30.7	38.7387
2370200501452	237020050145	2	21.6027	1	1	1.93	1.53	102.59	4.49	5.91	1.16	2.93933	2	0	0	3	24.8047	76	36.4	40.386
2370200501491	237020050149	1	47.337	1	1	0.52	1.21	47.99	4.08	5.07	0.85	1.24942	2	0	1	3	28.0006	91	26.3	58.5915
2370200501492	237020050149	1	47.337	1	1	0.53	1.74	56.49	4.42	4.84	0.95	1.59327	2	0	1	3	26.9187	97	25.5	59.6745
2370200501901	237020050190	2	30.0822	1	1	0.39	0.89	124.53	3.33	4.4	0.99	2.64615	3	0	0	1	20.2087	65	27.4	31.1454
2370200501902	237020050190	2	30.0822	1	1	0.35	1.11	94.45	4.12	5.52	1.03	2.48311	2	0	0	3	23.605	76	34	33.528
2370200502111	237020050211	2	48.4247	1	2	1.31	2.11	103.78	6.88	4.56	1.34	4.55616	2	0	0	3	28.4483	92	41.7	38.4197
2370200502112	237020050211	1	48.4247	1	2	0.84	2.11	55.79	6.54	4.77	1.71	2.32825	2	0	1	2	25.3077	86	24.8	49.3312
2370200502191	237020050219	1	63.1397	1	2	0.53	1.3	57.25	4.22	5.38	0.88	1.54164	1	1	1	3	22.5161	84	21.3	43.6785
2370200502192	237020050219	1	63.1397	1	2	0.95	2.54	33.5	5.29	5.22	1.58	1.13083	1	1	1	3	23.4492	80	23.4	44.2748
2370200502201	237020050220	1	55.1452	1	1	0.84	1.85	39.56	4.85	4.14	1.47	1.22432	2	1	1	3	24.7695	85	20.9	48.7256
2370200502202	237020050220	1	55.1452	1	1	0.82	2.28	34.83	6.02	5.05	1.91	1.33797	2	1	1	3	20.3906	77	14	44.892
2370200503741	237020050374	1	47.0356	1	1	0.61	2.78	35.94	5.13	5.57	1.72	1.1765	2	0	0	3	28.3848	93	25.2	62.084
2370200503742	237020050374	1	47.0356	1	1	0.51	2.61	46.87	4.62	5.14	1.82	1.38176	2	1	0	2	26.4292	83	21.9	61.7771
2370200503971	237020050397	2	49.6603	1	1	0.93	1.96	140.21	5.01	4.7	1.75	4.48243	2	0	0	2	32.5333	106.5	47.3	38.5764
2370200503972	237020050397	2	49.6603	1	1	1.07	1.73	116.45	5.22	4.19	1.6	3.87888	1	0	0	2	23.9974	80	34.3	38.3688
2370200504461	237020050446	1	65.9342	1	1	0.54	2.53	36.64	5.8	5.24	2.35	1.35606	2	2	1	3	23.5218	93	22.3	50.9712
2370200504462	237020050446	1	65.9342	1	1	1.41	2.2	63.03	6.8	5.38	2.02	2.73497	2	2	0	2	25.5647	107	25	52.2
2370200506841	237020050684	1	19.5014	1	2	1.3	2.29	119.24	5.23	4.73	1.41	3.97942	2	0	0	3	31.3841	93	30.9	62.6737
2370200506842	237020050684	2	19.5014	1	2	0.83	2.2	48.2	4.83	4.59	1.5	1.48556	1	0	0	1	20.8763	75	28.4	34.0816
2370200507472	237020050747	1	50.2904	1	2	0.67	3.42	22.57	8.93	6.13	1.61	1.28611	2	0	0	3	28.0823	93	21.4	52.3476
2370200507761	237020050776	1	41.2712	1	2	1.92	2.15	66.29	7.06	4.74	1.29	2.98641	2	0	1	3	29.9437	85	29.3	55.2167
2370200507762	237020050776	1	41.2712	1	2	0.87	2.11	24.66	5.11	4.74	1.69	0.804101	1	0	1	2	22.5525	68	16.2	47.1794
2370200507961	237020050796	1	32.9397	1	2	1.01	1.92	60.8	5.07	4.25	1.34	1.96702	3	0	0	1	23.4858	73	18	49.61
2370200509062	237020050906	1	40.2575	1	2	0.59	1.13	47.64	3.97	5.46	1.4	1.20687	2	0	0	3	21.6609	70	14.9	53.2726
2370200509111	237020050911	1	22.5589	1	1	2	2.58	202.47	5.22	5.49	1.53	6.74416	2	1	1	1	25.3324	89	24.9	65.1117
2370200509112	237020050911	1	22.5589	1	1	1.16	2.66	93.96	5.34	5.59	1.72	3.2017	2	1	1	3	22.188	86	20.7	58.6027
2370200510591	237020051059	1	41.3315	1	2	1.3	2.09	87.34	5.57	4.33	1.28	3.10431	2	2	0	3	25.8736	87	20.5	60.4995
2370200510592	237020051059	1	41.3315	1	2	1.63	2.11	49.24	6.17	4.65	1.37	1.93865	3	1	1	2	24.4739	90	20.6	55.5006
2370200511172	237020051117	2	49.2466	1	2	1.49	2.08	136.24	4.9	5.2	0.87	4.25988	2	0	0	3	27.2266	83	31.1	48.0233
2370200512061	237020051206	1	48.7425	1	1	8.43	2.04	46.46	12.15	5.89	1.28	3.60207	2	1	1	3	28.1245	100	25.7	57.5825
2370200512062	237020051206	1	48.7425	1	1	3.24	3.31	54.33	8.22	6.51	1.47	2.84976	2	1	1	2	29.5955	100	26.8	58.2672
2370200512111	237020051211	2	41.9973	1	1	0.95	1.99	70.07	5.35	4.38	1.55	2.39212	2	0	0	2	29.4531	100	42.1	43.6566
2370200512112	237020051211	2	41.9973	1	1	0.82	2.35	101.55	5.34	5.03	2.15	3.46033	2	0	0	3	24.7656	100	34.9	41.2734
2370200512381	237020051238	1	58.4384	1	2	0.99	1.89	45.76	5.81	4.59	1.65	1.69652	2	1	0	3	18.3184	68	11.4	49.7046
2370200512382	237020051238	2	58.4384	1	2	0.67	2.18	37.12	5.47	4.78	1.78	1.29566	2	0	0	3	20.9734	80	29.9	40.0271
2370200513411	237020051341	2	47.4795	1	2	0.86	2.64	46.04	5.25	5.5	1.74	1.54238	1	0	0	3	27.847	88	39.7	42.4512
2370200513412	237020051341	1	47.4795	1	2	0.45	1.25	29.18	4.16	5.48	0.98	0.774596	2	1	0	3	21.5734	68	13.5	49.824
2370200514681	237020051468	1	39.3644	1	1	0.66	2.24	92.98	5.03	4.99	1.84	2.98438	2	0	1	3	22.2907	74	14.8	57.1692
2370200514682	237020051468	1	39.3644	1	1	0.59	1.87	48.13	4.83	4.4	1.78	1.4834	2	0	1	3	22.2575	74	17.5	55.275
2370200514871	237020051487	1	35.9781	1	2	5.33	2.64	103.99	5.38	6.43	1.43	3.57002	1	1	1	3	27.4035	90	22.5	62.465
2370200514872	237020051487	1	35.9781	1	2	4.41	2.5	38.45	4.27	5.59	1.18	1.04766	2	1	1	3	23.9854	85	20.5	54.1395
2370200514991	237020051499	1	36.9589	1	2	3.32	2.04	135.75	5.21	4.95	1.27	4.51309	2	0	0	3	29.5679	95	27.5	69.455
2370200514992	237020051499	1	36.9589	1	2	0.73	2.25	53.77	4.25	4.54	1.32	1.45823	2	0	0	3	22.4685	74	19.2	53.0856
2370200515111	237020051511	2	30.9233	1	2	0.71	1.95	94.93	5.61	4.26	1.63	3.39831	2	0	0	2	21.919	78	28.3	43.3068
2370200515711	237020051571	2	41.5452	1	1	0.79	1.33	51.61	4.48	4.39	1.02	1.4754	1	0	0	3	25.2924	84	35.3	40.9551
2370200515712	237020051571	2	41.5452	1	1	1.07	1.98	65.61	5.91	4.57	1.61	2.47431	1	0	0	3	23.3594	79	34.3	39.2886
2370200515781	237020051578	1	42.6493	1	2	1.67	3.26	46.8	6.54	7.11	1.96	1.95308	2	1	1	3	24.9851	79	21	53.088
2370200515782	237020051578	1	42.6493	1	2	3.35	3.06	113.04	6.27	6.31	1.25	4.52268	2	1	0	3	27.4972	85	22.8	60.988
2370200516261	237020051626	1	32.9589	1	1	2.11	2.8	60.18	5.17	5.28	1.14	1.98536	2	1	1	3	30.2294	97	27.1	60.7257
2370200516262	237020051626	1	32.9589	1	1	2.84	3.08	124.6	5.31	5.82	1.12	4.22191	2	1	1	3	35.3584	114	31.9	64.7631
2370200516531	237020051653	1	59.1918	1	2	0.65	1.31	26.33	3.96	5.97	1.1	0.665338	1	2	0	2	17.2414	80	15.4	44.1612
2370200516832	237020051683	1	48.8877	1	1	1.8	2.37	54.19	5.66	5.05	1.44	1.95718	2	2	0	3	25.96	84	23.3	58.9056
2370200517101	237020051710	1	30.7096	1	1	3.58	2.58	155.95	4.89	5.32	1.03	4.86621	1	1	0	2	34.0276	107	31.6	68.058
2370200517102	237020051710	1	30.7096	1	1	3.58	2.78	199.13	4.98	5.57	1.02	6.32794	2	1	0	3	35.6718	115	33.3	72.036
2370200517411	237020051741	1	42.0055	1	1	1.1	1.42	37.26	4.73	3.27	1.04	1.12461	2	0	0	3	27.0694	90	25	62.175
2370200517412	237020051741	1	42.0055	1	1	0.87	2.52	30.58	5.62	5.22	1.57	1.09665	2	0	1	3	26.3671	91	24.6	58.1334
2370200517441	237020051744	1	30.5863	1	2	0.88	1.97	37.33	4.96	3.82	0.99	1.18151	2	1	0	3	24.1539	74	11.7	67.1963
2370200517442	237020051744	1	30.5863	1	2	0.45	1.08	38.52	4.23	4.21	0.84	1.03974	2	1	0	3	22.2352	72	7.8	70.1642
2370200517541	237020051754	1	43.9616	1	1	1.87	2.44	111.23	5.47	4.94	1.13	3.88245	2	1	1	3	29.1314	101	27.3	67.1021
2370200517542	237020051754	1	43.9616	1	1	1.6	2.72	117.85	5.53	5.03	1.17	4.15864	2	1	2	3	32.0248	102	31.8	67.6544
2370200518071	237020051807	2	26.6521	1	2	0.6	1.34	64.43	5.03	3.27	1.27	2.06801	3	0	0	3	20.5625	65	22.2	41.4674
2370200518072	237020051807	1	26.6521	1	2	2.6	1.45	203.45	4.78	3.55	0.92	6.20557	2	2	0	3	28.3196	91	26	57.054
2370200518421	237020051842	1	36.326	1	2	1.23	2.03	111.51	4.16	3.92	0.87	2.96008	2	0	1	2	30.4961	94	30.7	60.3603
2370200518422	237020051842	2	36.326	1	2	1.08	2.28	64.7	5.11	5.09	1.75	2.1097	2	0	0	3	23.0469	80	32.4	39.884
2370200519111	237020051911	1	46.2877	1	1	4.88	1.89	94.58	6.25	4.84	1.18	3.77203	2	1	1	3	27.6324	93	25	60.6
2370200519501	237020051950	1	43.0219	1	1	0.59	2.01	37.82	4.67	4.28	1.59	1.12703	2	0	0	2	20.6901	74	17.7	49.7915
2370200519502	237020051950	1	43.0219	1	1	1.04	2.17	24.59	4.56	4.61	1.59	0.715517	2	0	1	3	18.8092	72	10.9	49.005
2370200520991	237020052099	1	37.0411	1	2	1.4	4.63	89.36	5.63	8.59	1.96	3.21032	2	1	1	3	25.896	90	24.2	56.3952
2370200520992	237020052099	1	37.0411	1	2	0.96	3.34	34.96	6	7.23	2.5	1.3385	2	0	1	2	24.2526	76	19.8	47.6388
2370200700322	237020070032	1	41.0904	1	2	3.84	2.96	79.75	6.15	6.57	1.19	3.1297	2	1	1	1	24.5	90	#NULL!	#NULL!
2370200700371	237020070037	2	112.088	1	1	1.46	2.94	56.14	5.59	6.68	2.03	2.00254	1	0	0	3	24.7371	80.2	32.3	36.2872
2370200700372	237020070037	2	112.088	1	1	1.75	3.23	86.85	5.69	7.01	1.81	3.1534	2	0	0	3	26.322	82	36	36.8
2370200700451	237020070045	2	43.6411	1	2	1.93	2.69	272.47	5.97	6.3	1.82	10.3798	3	0	0	3	22.6133	73.2	29.4	41.7952
2370200700452	237020070045	2	43.6411	1	2	1.04	2.08	72.92	5.9	5.13	1.78	2.74533	2	0	0	3	20.8777	73.2	25.3	43.0272
2370200700721	237020070072	2	45.4219	1	1	0.98	1.68	74.76	5.41	3.92	1.24	2.58085	2	0	0	3	26.5381	88	37.6	44.8656
2370200700722	237020070072	2	45.4219	1	1	1.47	2.01	77.87	5.54	4.37	1.1	2.75281	2	0	0	3	28.2383	92	40.5	44.149
2370200701531	237020070153	2	55.0164	1	2	0.8	2.3	35.1	5.04	5.27	1.7	1.12884	1	0	0	2	29.4509	94	40.4	41.8988
2370200701532	237020070153	2	55.0164	1	2	0.65	2.48	19.78	5.21	5.55	1.77	0.657598	2	0	0	2	25.8367	84	35.3	35.7791
2370200701571	237020070157	1	29.8493	1	1	1.16	2.82	116.8	6.16	5.89	1.49	4.59113	2	2	0	2	27.3381	90	23.6	60.4324
2370200701572	237020070157	1	29.8493	1	1	0.81	1.68	35.03	5.82	4.24	1.51	1.30095	2	1	0	3	22.4445	85	12.6	57.1596
2370200701631	237020070163	1	45.8658	1	1	2.34	3.31	110.88	5.9	6.39	1.04	4.17447	2	1	1	2	26.4309	93.8	21.6	59.1136
2370200701632	237020070163	1	45.8658	1	1	1.64	2.76	90.82	5.86	5.43	1.04	3.39606	1	1	1	2	27.3	96	20	60.4
2370200702392	237020070239	1	54.2356	1	1	1.96	3.22	48.82	5.37	6.72	1.62	1.67289	2	1	0	2	28.7569	98	23.2	61.5936
2370200702461	237020070246	1	48.3452	1	2	1.44	3.87	35.8	5.45	7.33	1.53	1.24502	2	1	1	1	23.268	92	24.7	52.5594
2370200702462	237020070246	1	48.3452	1	2	1.34	2.65	40.12	8.64	5.09	1.1	2.21193	3	0	1	3	24.3592	96	25.7	55.4278
2370200702691	237020070269	1	36.6575	1	2	0.91	2.35	32.6	5.88	5.14	1.46	1.22318	2	0	1	3	26.4764	98	22.9	61.4487
2370200702692	237020070269	1	36.6575	1	2	2	2.05	29.26	5.1	5.03	1.24	0.952228	2	0	1	2	24.0612	88	18.4	58.0176
2370200702761	237020070276	1	49.4959	1	1	0.83	2.23	32.18	5.85	5.67	2.08	1.20126	2	1	1	3	24.7219	94.3	16.4	66.2948
2370200702762	237020070276	1	49.4959	1	1	1.65	2.18	23.05	5.66	5.35	1.77	0.832499	1	1	1	3	25.0519	90.3	18.8	64.96
2370200702941	237020070294	2	46.9753	1	1	2.71	2.37	188.26	4.67	5.77	1.79	5.61011	2	0	0	3	24.1082	83	39	36.295
2370200702942	237020070294	2	46.9753	1	1	2	3.28	161.38	5.55	7.04	1.64	5.7153	2	0	0	2	25.8731	83	38.2	39.6138
2370200703641	237020070364	1	31.9315	1	2	1.04	3.22	39.42	5.18	6.65	1.69	1.30299	2	1	0	3	21.1532	81	15.1	58.8357
2370200703642	237020070364	2	31.9315	1	2	0.9	2.05	17.06	4.75	4.59	1.3	0.517093	2	0	0	3	20.02	71	24.7	41.7915
2370200703761	237020070376	1	37.0521	1	2	0.9	1.96	64.84	5.72	4.92	1.82	2.36666	2	1	1	3	21.3965	86	10.4	50.624
2370200703762	237020070376	1	37.0521	1	2	2.07	2.05	81.91	6.04	4.68	1.3	3.15697	2	0	0	1	27.3554	90.3	37.1	47.9298
2510107001862	251010700186	2	59.5346	3	2	1.89	2.69	31.69	4.68	6.09	2.05	0.946378	2	0	0	3	18.6714	65	28	28.656
2510113003191	251011300319	1	48.4162	3	1	2.23	2.86	29.88	5.74	6.45	1.93	1.09443	2	1	1	3	22.0964	72	18.1	39.6396
2510113003192	251011300319	1	48.4162	3	1	0.81	2.03	179.14	12.37	4.84	1.84	14.1403	1	1	1	3	20.6461	68	16.3	39.5064
2510113003641	251011300364	1	40.4983	3	2	2.1	2.78	55.72	9.27	5.57	1.21	3.296	2	1	1	2	23.3958	86.3	25.9	45.4974
2510113003642	251011300364	1	40.4983	3	2	1.47	1.78	14.49	4.2	4.48	1.43	0.388342	2	1	1	3	19.2635	74.5	17.2	38.916
2510113003691	251011300369	2	44.8761	3	1	0.94	2.1	181.16	5.71	4.9	1.82	6.60077	1	0	1	3	28.1128	86.5	37.4	40.1266
2510113003692	251011300369	2	44.8761	3	1	1.01	2.94	95.49	4.93	6.09	1.96	3.00401	1	0	0	3	29.5531	87.5	41.7	39.7023
2510113003731	251011300373	2	27.7509	3	1	1.39	1.41	44.37	4.75	3.47	1.26	1.34487	1	0	0	3	18.8207	73.5	23.8	34.3662
2510113003732	251011300373	2	27.7509	3	1	0.79	1.14	18.39	5.28	3.03	1.22	0.619601	1	0	0	2	19.0525	69	24.7	33.5838
2510113003891	251011300389	1	63.937	3	1	1.48	1.77	41.58	5.65	4.51	1.73	1.4991	2	1	1	2	23.3094	92.4	21.6	48.1376
2510113003892	251011300389	1	63.937	3	1	2.37	2.05	86.71	5.6	4.79	1.5	3.09851	1	1	0	2	26.8405	102.6	40.5	42.483
2510113004111	251011300411	1	25.1636	3	2	0.6	1.87	64.91	4.62	3.76	1.06	1.91359	2	1	0	3	27.3431	88	38.5	42.6195
2510113004112	251011300411	2	25.1636	3	2	0.9	1.54	68.26	4.79	3.55	1.22	2.0864	3	0	0	2	21.2528	80	31.1	37.206
2510113004211	251011300421	1	57.9329	3	1	0.59	1.5	27.79	5.26	3.91	1.8	0.932762	1	0	1	2	17.9746	66	12.8	34.008
2510113004341	251011300434	2	46.0999	3	2	1.6	2.58	33.01	6.41	5.88	1.95	1.35021	2	0	0	3	29.2579	99.2	39.3	38.848
2510113004641	251011300464	1	38.7214	3	2	0.82	2.81	29.95	4.69	5.54	1.61	0.896326	2	1	0	3	25.6037	93	23.3	56.2211
2510113004642	251011300464	2	38.7214	3	2	0.84	2.28	117.71	6.48	4.87	1.63	4.86726	2	0	0	3	27.2706	92.5	37.4	43.7574
2510113005011	251011300501	1	54.3546	3	1	4.05	2.42	36.01	5.49	5.98	1.2	1.26151	2	1	0	2	25.9999	96	13.7	60.4963
2510113005012	251011300501	1	54.3546	3	1	2.61	2.88	65.12	6.06	6.37	1.5	2.51816	2	1	0	2	26.853	96.5	28.7	51.6212
2510182000661	251018200066	1	40.8624	3	1	2.88	1.8	92.43	5.84	4.45	1.15	3.44447	2	0	0	2	22.4833	82.2	33.4	34.2324
2510182000662	251018200066	1	40.8624	3	1	2.29	2.36	150.24	7.86	4.9	1.24	7.53537	2	0	0	1	24.8431	84.2	37.5	36.0625
2510182000891	251018200089	1	64.1889	3	1	0.88	1.71	50.08	4.67	4.2	1.67	1.49237	1	1	0	3	21.1098	80.5	20.7	46.0733
2510182000892	251018200089	1	64.1889	3	1	0.84	1.33	21.38	4.84	3.73	1.68	0.660312	2	2	1	3	22.2907	82	18.9	54.4181
2510182001291	251018200129	2	48.449	3	1	1.57	3.69	43.39	7.47	7.04	1.68	2.06827	2	0	0	3	23.7342	77	32.7	34.1884
2510182001292	251018200129	2	48.449	3	1	5.58	3.87	39.63	11.81	8.47	1.41	2.98655	2	0	0	3	22.794	76	30.4	32.8512
2510182001821	251018200182	2	57.0404	3	2	1.57	2.66	47.15	5.34	6.19	1.93	1.60664	1	0	1	3	20.2958	69.1	29.2	30.798
2510182001902	251018200190	1	66.1136	3	2	2.98	1.91	66.79	5.92	4.56	1.2	2.52307	1	2	1	3	29.0914	96.2	27.9	49.1001
2510182002181	251018200218	1	57.0897	3	1	0.96	1.84	95.63	5.22	4.12	1.33	3.18538	2	2	0	3	25.7966	89.2	25.1	50.3328
2510182002182	251018200218	1	57.0897	3	1	1.29	1.91	106.56	4.87	4.14	1.23	3.31146	1	2	1	3	24.7524	89	26.2	47.5272
2510182002211	251018200221	1	57.1307	3	1	1.2	0.99	21.38	5.62	3.68	1.94	0.766726	2	1	1	3	23.0831	83.5	22.4	42.7576
2510182002212	251018200221	1	57.1307	3	1	2.46	1.84	26.12	5.51	4.74	1.46	0.918377	1	0	1	3	25.1674	84.4	24.1	45.0087
2510182002221	251018200222	1	48.397	3	1	1.1	2.05	23.19	4.84	4.38	1.3	0.716213	2	0	1	2	23.2715	83.7	26.5	45.0555
2510182002222	251018200222	1	48.397	3	1	2.23	2.36	52.1	4.92	5.05	1.27	1.63568	2	0	1	3	25.5307	90.5	29.4	47.655
2510182002251	251018200225	1	42.1547	3	2	1.88	1.75	48.06	5	4.33	1.33	1.53338	2	0	0	2	23.1536	83.5	24.2	51.6198
2510182002252	251018200225	1	42.1547	3	2	1.42	1.71	76.68	5.48	4.01	1.35	2.68138	1	0	1	3	25.0772	89	29.3	51.9645
2510182003631	251018200363	2	25.87	3	2	1.01	1.76	121.96	5.42	3.81	1.23	4.21806	2	0	0	3	29.0549	93	40.3	42.8646
2510182003632	251018200363	2	25.87	3	2	0.57	1.51	53.56	5.02	3.7	1.46	1.7157	2	0	0	3	23.0555	84.5	30.7	37.3527
2510182004181	251018200418	1	36.2847	3	1	1.82	2.58	105.38	5.07	5.46	1.45	3.40928	3	2	2	3	31.277	105.8	31.2	63.3648
2510182004182	251018200418	1	36.2847	3	1	1.23	2.23	93.12	4.67	4.87	1.54	2.77496	2	2	2	2	26.6283	95	29.4	54.715
2510182005521	251018200552	1	44.5585	3	1	0.87	1.76	89.29	5.2	3.73	1.32	2.9628	2	2	0	3	25.9421	93	29.7	49.3506
2510182005522	251018200552	1	44.5585	3	1	0.62	1.52	84.35	5.22	3.47	1.38	2.80965	2	2	0	3	28.3493	101.2	30.7	51.5592
2510182005931	251018200593	2	39.2663	3	2	6.4	1.94	113.39	5.34	5.34	1.15	3.86378	2	0	0	3	34.216	105.5	46.9	41.1525
2510182005932	251018200593	1	39.2663	3	2	0.92	1.58	28.9	4.01	3.76	1.41	0.739501	2	2	1	3	20.053	76.3	16.3	48.9645
2510182005951	251018200595	1	58.8611	3	1	0.92	1.97	20.83	5.07	4.79	1.85	0.673897	2	0	1	3	19.4524	68	18.3	38.7258
2510182006001	251018200600	1	48.4189	3	1	1.84	2.4	51.19	10.13	4.97	1.34	3.30896	2	0	1	3	28.4079	95	29.4	46.949
2510182006151	251018200615	1	56.8761	3	1	2.63	2.44	25.21	4.47	5.49	1.46	0.719079	2	1	0	3	21.2421	72.4	16.1	42.8729
2510182006152	251018200615	1	56.8761	3	1	1.67	2.36	36.64	5.16	5.13	1.35	1.20643	2	1	0	3	24.4134	82.5	24.1	44.1738
2510182006351	251018200635	2	45.0568	3	2	1.37	2.37	101.69	4.48	5.1	1.6	2.90705	2	0	0	3	25.4287	88.5	35.2	43.3512
2510182006352	251018200635	2	45.0568	3	2	2.51	2.13	126.14	4.82	4.71	1.24	3.87968	2	0	0	3	24.7833	82.1	37.4	38.4364
2510182006451	251018200645	2	25.8207	3	2	0.72	1.46	42.14	4.15	3.08	1.05	1.11593	2	0	0	2	17.2455	63.5	18.6	33.9438
2510182006452	251018200645	1	25.8207	3	2	1.13	2.49	90.48	4.94	4.77	1.25	2.85217	2	0	0	1	27.2286	90	26.3	57.0438
2510182007091	251018200709	1	50.0726	3	1	0.98	1.55	57.95	4.2	3.5	1.26	1.5531	2	0	0	2	23.0029	78.5	17.3	44.8234
2510182007092	251018200709	1	50.0726	3	1	1.53	2.05	60.18	5.06	4.77	1.63	1.94312	2	2	1	3	25.9485	90	28.1	44.0747
2510182007971	251018200797	1	44.3778	3	1	0.61	1.85	#NULL!	4.11	4.48	1.64	#NULL!	2	1	0	2	20.6248	74	21.5	43.175
2510182007972	251018200797	1	44.3778	3	1	0.61	1.35	30.44	3.92	3.81	1.69	0.761425	2	1	1	3	21.71	77	24.3	41.8621
2510681000071	251068100007	2	43.2088	3	2	1.54	4.74	44.85	4.19	8.62	1.64	1.19915	1	0	0	3	22.2735	88	32.2	32.544
2510681000072	251068100007	2	43.2088	3	2	1.3	2.5	105.38	3.74	5.44	1.76	2.51493	1	0	0	3	26.1263	94	40.3	32.1186
2510681000521	251068100052	1	60.5147	3	2	1.25	1.64	104.2	3.84	3.76	1.3	2.55326	1	0	1	2	25.7972	93	27	47.669
2510681000522	251068100052	1	60.5147	3	2	2.67	2.44	45.69	4.28	5.26	1.23	1.24785	1	1	2	3	24.1471	84	20.8	48.4704
2510681001161	251068100116	1	40.7666	3	1	1.02	1.58	91.94	4.38	3.63	1.28	2.56966	1	1	1	3	24.5494	86	22	45.708
2510681001162	251068100116	1	40.7666	3	1	0.59	1.83	27.93	4.3	4.14	1.56	0.766365	1	0	1	3	19.1972	70	13.1	40.2347
2510681001401	251068100140	2	46.6749	3	1	1.34	2.12	54.12	4.38	4.61	1.4	1.51262	2	0	0	3	25.429	86	35.6	35.2912
2510681001402	251068100140	2	46.6749	3	1	1.5	2.57	61.85	4.31	5.26	1.38	1.70104	2	0	0	3	29.0226	95	44.1	33.8754
2510681001641	251068100164	1	48.5476	3	2	1.76	2.05	83.79	4.77	4.58	1.38	2.55039	2	1	0	3	27.236	97	24.5	56.323
2510681001642	251068100164	1	48.5476	3	2	1.39	2.42	48.76	4.37	5.05	1.49	1.3597	1	0	0	3	22.0954	75	20.6	44.464
2510681001651	251068100165	1	51.2252	3	2	0.9	2.1	36.5	4.92	4.48	1.47	1.14592	2	0	1	3	23.6486	79	24.9	38.9018
2510681001652	251068100165	1	51.2252	3	2	0.88	1.41	24.93	4.13	3.42	1.32	0.657005	2	0	1	3	20.9551	71	17.7	37.7757
2510681001661	251068100166	1	57.3279	3	1	1.99	2.34	56.21	5.19	5.02	1.12	1.86156	2	2	0	3	25.1919	92	21.7	51.1299
2510681001662	251068100166	1	57.3279	3	1	1.64	2.87	25.28	5.52	6.11	1.8	0.890456	2	1	1	3	21.9531	76	20.7	44.5666
2510681002342	251068100234	1	55.7536	3	1	4.51	1.9	48.2	4.74	5.7	1.35	1.45788	2	1	1	2	27.0255	94	28.4	47.7572
2510681002351	251068100235	1	42.8556	3	1	0.98	1.54	30.02	4.12	3.16	1.01	0.789231	2	0	0	3	22.7078	78	17	55.112
2510681002352	251068100235	1	42.8556	3	1	1.25	1.17	62.48	4.07	2.95	1.1	1.62268	2	0	0	3	24.4236	80	18.1	58.149
2510681002431	251068100243	2	47.3128	3	1	1.07	2.7	38.03	4.34	5.41	1.56	1.0532	2	0	0	2	20.4544	78	25.9	32.7522
2510681002432	251068100243	2	47.3128	3	1	1.25	2.89	41.02	4.2	5.8	1.58	1.09936	2	0	0	2	22.8937	76	34.9	31.5084
2510681002451	251068100245	1	29.6975	3	1	2.75	2.37	76.62	4.38	5	1.11	2.14147	2	1	0	3	27.0755	93	28	55.152
2510681002452	251068100245	1	29.6975	3	1	2.54	2.25	41.02	4.6	4.77	1.16	1.20406	2	1	0	3	24.9604	89	24.8	53.1664
2510681002461	251068100246	1	39.3265	3	1	1.01	1.98	34.89	5.02	4.45	1.66	1.11764	2	1	1	3	23.899	75	20.7	45.1217
2510681002462	251068100246	1	39.3265	3	1	1.01	1.81	43.81	4.75	4.12	1.47	1.32789	2	0	1	3	22.9761	71	20	44.16
2510681002612	251068100261	1	58.5873	3	2	1.04	1.8	37.61	4.37	4.2	1.54	1.04877	2	1	2	3	18.1282	66	14.8	37.8288
2510681002622	251068100262	2	39.1595	3	2	0.66	1.55	38.66	4	3.57	1.4	0.986775	2	0	0	3	27.376	85	35.6	40.572
2510681002962	251068100296	1	57.5825	3	1	0.9	2.03	79.68	5.62	4.79	1.7	2.85747	2	1	1	3	29.4025	93	24.5	51.491
2510681002971	251068100297	1	33.1855	3	1	2.23	2.28	71.46	4.21	5.18	1.69	1.91974	1	1	1	3	28.125	98	37.5	45
2510681003271	251068100327	2	34.7159	3	2	0.87	1.07	16.86	3.41	3.73	2.14	0.366867	2	0	0	3	19.9626	61	22	34.476
2510681003272	251068100327	2	34.7159	3	2	0.71	1.98	35.66	4.01	4.77	1.89	0.912477	2	0	0	3	23.7548	83	31.7	37.6333
